# Supplementary material for: Genomic and Metabolomic Insights into the Natural Product Biosynthetic Diversity of a Feral-Hog-Associated Brevibacillus laterosporus Strain
Source: PLoS One. 2014 Mar 3;9(3):e90124. doi: 10.1371/journal.pone.0090124 (PMC3940840; doi:10.1371/journal.pone.0090124)
Supplement: CIF File S1 — X-ray coordinate data for compound 6. (CIF) [file pone.0090124.s020.cif]

 
data_13154 

_vrf_PLAT220_Alert_2_B_
; 
 Problem:   Large non-solvent C Ueq(max)/Ueq(min) ... 5.1 Ratio
 Response:  Yes, the methyl carbons C26 and C27 appear to have 
            large thermal ellipsoids, presumably from a minor 
            amount of disorder.
; 
_vrf_PLAT413_Alert_2_B_
; 
 Problem:   Short inter XH3 .. XHn  H27C .. H33D .. 2.04 \%A
 Response:  C33 is disordered.  Also C27 and C33 are methyls at 
            the end of leucine side chains.  
  
_audit_creation_method            SHELXL-2013 
_chemical_name_systematic 
; 
 ? 
; 
_chemical_name_common             ? 
_chemical_melting_point           ? 
_chemical_formula_moiety 
 'C43 H70 N6 O8' 
_chemical_formula_sum 
 'C43 H70 N6 O8' 
_chemical_formula_weight          799.05 
  
loop_ 
 _atom_type_symbol 
 _atom_type_description 
 _atom_type_scat_dispersion_real 
 _atom_type_scat_dispersion_imag 
 _atom_type_scat_source 
 'C'  'C'   0.0033   0.0016 
 'International Tables Vol C Tables 4.2.6.8 and 6.1.1.4' 
 'H'  'H'   0.0000   0.0000 
 'International Tables Vol C Tables 4.2.6.8 and 6.1.1.4' 
 'N'  'N'   0.0061   0.0033 
 'International Tables Vol C Tables 4.2.6.8 and 6.1.1.4' 
 'O'  'O'   0.0106   0.0060 
 'International Tables Vol C Tables 4.2.6.8 and 6.1.1.4' 
  
_space_group_crystal_system       orthorhombic 
_space_group_IT_number            19 
_space_group_name_H-M_alt         'P 21 21 21' 
_space_group_name_Hall            'P 2ac 2ab' 
  
_shelx_space_group_comment 
; 
The symmetry employed for this shelxl refinement is uniquely defined 
by the following loop, which should always be used as a source of 
symmetry information in preference to the above space-group names. 
They are only intended as comments. 
; 
  
loop_ 
 _space_group_symop_operation_xyz 
 'x, y, z' 
 '-x+1/2, -y, z+1/2' 
 '-x, y+1/2, -z+1/2' 
 'x+1/2, -y+1/2, -z' 
  
_cell_length_a                    11.1021(10) 
_cell_length_b                    14.9391(14) 
_cell_length_c                    26.211(2) 
_cell_angle_alpha                 90 
_cell_angle_beta                  90 
_cell_angle_gamma                 90 
_cell_volume                      4347.2(7) 
_cell_formula_units_Z             4 
_cell_measurement_temperature     100(2) 
_cell_measurement_reflns_used     6210 
_cell_measurement_theta_min       2.41 
_cell_measurement_theta_max       26.04 
  
_exptl_crystal_description        prism 
_exptl_crystal_colour             colorless 
_exptl_crystal_density_meas       ? 
_exptl_crystal_density_method     ? 
_exptl_crystal_density_diffrn     1.221 
_exptl_crystal_F_000              1736 
_exptl_transmission_factor_min    ? 
_exptl_transmission_factor_max    ? 
_exptl_crystal_size_max           0.440 
_exptl_crystal_size_mid           0.160 
_exptl_crystal_size_min           0.120 
_exptl_absorpt_coefficient_mu     0.084 
_shelx_estimated_absorpt_T_min    0.964 
_shelx_estimated_absorpt_T_max    0.990 
_exptl_absorpt_correction_type    multi-scan 
_exptl_absorpt_correction_T_min   0.964 
_exptl_absorpt_correction_T_max   0.990 
_exptl_absorpt_process_details    'SADABS (Bruker, 2002)' 
  
_exptl_special_details 
; 
 ? 
; 
  
_diffrn_ambient_temperature       100(2) 
_diffrn_radiation_wavelength      0.71073 
_diffrn_radiation_type            MoK\a 
_diffrn_source                    ? 
_diffrn_measurement_device_type   'CCD Bruker APEX' 
_diffrn_measurement_method        '\f and \w scans' 
_diffrn_detector_area_resol_mean  ? 
_diffrn_reflns_number             40661 
_diffrn_reflns_av_unetI/netI      0.0620 
_diffrn_reflns_av_R_equivalents   0.0586 
_diffrn_reflns_limit_h_min        -14 
_diffrn_reflns_limit_h_max        14 
_diffrn_reflns_limit_k_min        -19 
_diffrn_reflns_limit_k_max        19 
_diffrn_reflns_limit_l_min        -34 
_diffrn_reflns_limit_l_max        26 
_diffrn_reflns_theta_min          1.554 
_diffrn_reflns_theta_max          28.344 
_diffrn_reflns_theta_full         25.242 
_diffrn_measured_fraction_theta_max   0.998 
_diffrn_measured_fraction_theta_full  0.999 
_diffrn_reflns_Laue_measured_fraction_max    0.998 
_diffrn_reflns_Laue_measured_fraction_full   0.999 
_diffrn_reflns_point_group_measured_fraction_max   0.997 
_diffrn_reflns_point_group_measured_fraction_full  0.999 
_reflns_number_total              10800 
_reflns_number_gt                 9029 
_reflns_threshold_expression      'I > 2\s(I)' 
_reflns_Friedel_coverage          0.806 
_reflns_Friedel_fraction_max      0.995 
_reflns_Friedel_fraction_full     0.999 
  
_reflns_special_details 
; 
 Reflections were merged by SHELXL according to the crystal 
 class for the calculation of statistics and refinement. 
  
 _reflns_Friedel_fraction is defined as the number of unique 
 Friedel pairs measured divided by the number that would be 
 possible theoretically, ignoring centric projections and 
 systematic absences. 
; 
  
_computing_data_collection        'SMART (Bruker, 2007)' 
_computing_cell_refinement        'SAINT (Bruker, 2007)' 
_computing_data_reduction         'SAINT (Bruker, 2007)' 
_computing_structure_solution     'SHELXL-2013 (Sheldrick, 2013)' 
_computing_structure_refinement   'SHELXL-2013 (Sheldrick, 2013)' 
_computing_molecular_graphics     ? 
_computing_publication_material   'SHELXL-2013 (Sheldrick, 2013)' 
  
_refine_special_details 
; 
 ? 
; 
_refine_ls_structure_factor_coef  Fsqd 
_refine_ls_matrix_type            full 
_refine_ls_weighting_scheme       calc 
_refine_ls_weighting_details 
'w=1/[\s^2^(Fo^2^)+(0.0900P)^2^+5.0000P] where P=(Fo^2^+2Fc^2^)/3' 
_atom_sites_solution_primary      direct 
_atom_sites_solution_secondary    difmap 
_atom_sites_solution_hydrogens    mixed 
_refine_ls_hydrogen_treatment     mixed 
_refine_ls_extinction_method      none 
_refine_ls_extinction_coef        . 
_refine_ls_abs_structure_details 
; 
 Flack x determined using 3300 quotients [(I+)-(I-)]/[(I+)+(I-)] 
 (Parsons and Flack (2004), Acta Cryst. A60, s61). 
; 
_refine_ls_abs_structure_Flack    1.2(6) 
_chemical_absolute_configuration  rm 
_refine_ls_number_reflns          10800 
_refine_ls_number_parameters      573 
_refine_ls_number_restraints      118 
_refine_ls_R_factor_all           0.0855 
_refine_ls_R_factor_gt            0.0707 
_refine_ls_wR_factor_ref          0.1925 
_refine_ls_wR_factor_gt           0.1829 
_refine_ls_goodness_of_fit_ref    1.011 
_refine_ls_restrained_S_all       1.068 
_refine_ls_shift/su_max           0.012 
_refine_ls_shift/su_mean          0.000 
  
loop_ 
 _atom_site_label 
 _atom_site_type_symbol 
 _atom_site_fract_x 
 _atom_site_fract_y 
 _atom_site_fract_z 
 _atom_site_U_iso_or_equiv 
 _atom_site_adp_type 
 _atom_site_occupancy 
 _atom_site_site_symmetry_order 
 _atom_site_calc_flag 
 _atom_site_refinement_flags_posn 
 _atom_site_refinement_flags_adp 
 _atom_site_refinement_flags_occupancy 
 _atom_site_disorder_assembly 
 _atom_site_disorder_group 
C1 C -0.0302(9) 0.7182(6) 0.9049(3) 0.032(2) Uani 0.550(11) 1 d D . P A 1 
H1A H -0.0917 0.7580 0.9192 0.048 Uiso 0.550(11) 1 d R U P A 1 
H1B H 0.0150 0.6901 0.9327 0.048 Uiso 0.550(11) 1 d R U P A 1 
H1C H 0.0250 0.7530 0.8835 0.048 Uiso 0.550(11) 1 d R U P A 1 
C2 C -0.0906(7) 0.6462(8) 0.8728(5) 0.031(3) Uani 0.550(11) 1 d D . P A 1 
H2A H -0.1425 0.6747 0.8467 0.037 Uiso 0.550(11) 1 calc R U P A 1 
H2B H -0.1422 0.6085 0.8948 0.037 Uiso 0.550(11) 1 calc R U P A 1 
C1A C -0.1152(11) 0.6459(9) 0.9234(4) 0.035(3) Uani 0.450(11) 1 d D . P A 2 
H1AA H -0.1525 0.7002 0.9373 0.052 Uiso 0.450(11) 1 d R U P A 2 
H1AB H -0.1770 0.6000 0.9184 0.052 Uiso 0.450(11) 1 d R U P A 2 
H1AC H -0.0541 0.6238 0.9472 0.052 Uiso 0.450(11) 1 d R U P A 2 
C2A C -0.0561(14) 0.6675(6) 0.8725(5) 0.031(3) Uani 0.450(11) 1 d D . P A 2 
H2AA H 0.0054 0.7146 0.8780 0.037 Uiso 0.450(11) 1 calc R U P A 2 
H2AB H -0.1179 0.6923 0.8492 0.037 Uiso 0.450(11) 1 calc R U P A 2 
C3 C 0.0039(4) 0.5876(3) 0.84645(16) 0.0259(10) Uani 1 1 d D . . . . 
H3 H -0.0418 0.5348 0.8332 0.031 Uiso 0.550(11) 1 calc R U P A 1 
H3A H -0.0568 0.5413 0.8364 0.031 Uiso 0.450(11) 1 calc R U P A 2 
C4 C 0.1015(5) 0.5476(4) 0.88184(18) 0.0317(11) Uani 1 1 d . . . . . 
H4A H 0.0629 0.5203 0.9117 0.048 Uiso 1 1 d R U . . . 
H4B H 0.1472 0.5019 0.8633 0.048 Uiso 1 1 d R U . . . 
H4C H 0.1562 0.5952 0.8930 0.048 Uiso 1 1 d R U . . . 
C5 C 0.0656(4) 0.6276(3) 0.79971(17) 0.0227(9) Uani 1 1 d . . . . . 
H5 H 0.1089 0.6818 0.8127 0.027 Uiso 1 1 calc R U . . . 
O1 O -0.0148(3) 0.6604(2) 0.76155(12) 0.0250(7) Uani 1 1 d . . . . . 
H1O H -0.074(5) 0.633(4) 0.760(2) 0.030 Uiso 1 1 d . U . . . 
C6 C 0.1627(4) 0.5700(3) 0.77505(15) 0.0172(8) Uani 1 1 d . . . . . 
O2 O 0.2689(3) 0.5970(2) 0.77529(11) 0.0228(6) Uani 1 1 d . . . . . 
N1 N 0.1361(3) 0.4930(2) 0.75030(13) 0.0182(7) Uani 1 1 d . . . . . 
C7 C 0.2338(4) 0.4434(3) 0.72609(15) 0.0181(8) Uani 1 1 d . . . . . 
H7 H 0.2953 0.4267 0.7523 0.022 Uiso 1 1 calc R U . . . 
C8 C 0.1719(4) 0.3578(3) 0.70557(16) 0.0209(8) Uani 1 1 d . . . . . 
H8A H 0.2021 0.3426 0.6711 0.025 Uiso 1 1 calc R U . . . 
H8B H 0.1865 0.3064 0.7286 0.025 Uiso 1 1 calc R U . . . 
C9 C 0.0381(4) 0.3812(3) 0.70385(16) 0.0196(8) Uani 1 1 d . . . . . 
H9A H 0.0172 0.4122 0.6716 0.024 Uiso 1 1 calc R U . . . 
H9B H -0.0124 0.3270 0.7072 0.024 Uiso 1 1 calc R U . . . 
C10 C 0.0220(4) 0.4432(3) 0.74968(17) 0.0203(8) Uani 1 1 d . . . . . 
H10A H -0.0475 0.4838 0.7449 0.024 Uiso 1 1 calc R U . . . 
H10B H 0.0108 0.4086 0.7816 0.024 Uiso 1 1 calc R U . . . 
C11 C 0.2936(4) 0.4976(3) 0.68379(15) 0.0188(8) Uani 1 1 d . . . . . 
O3 O 0.4020(3) 0.4887(2) 0.67580(11) 0.0223(6) Uani 1 1 d . . . . . 
N2 N 0.2222(3) 0.5513(3) 0.65565(13) 0.0195(7) Uani 1 1 d . . . . . 
H2N H 0.150(5) 0.559(4) 0.662(2) 0.023 Uiso 1 1 d . U . . . 
C12 C 0.2687(4) 0.6031(3) 0.61235(15) 0.0215(8) Uani 1 1 d . . . . . 
H12 H 0.2026 0.6432 0.6001 0.026 Uiso 1 1 calc R U . . . 
C13 C 0.3057(5) 0.5427(3) 0.56787(17) 0.0281(10) Uani 1 1 d . . . . . 
H13A H 0.3721 0.5032 0.5792 0.034 Uiso 1 1 calc R U . . . 
H13B H 0.3366 0.5805 0.5398 0.034 Uiso 1 1 calc R U . . . 
C14 C 0.2022(5) 0.4845(3) 0.54749(18) 0.0341(12) Uani 1 1 d . . . . . 
H14 H 0.1610 0.4568 0.5775 0.041 Uiso 1 1 calc R U . . . 
C15 C 0.1090(7) 0.5395(5) 0.5188(3) 0.0593(19) Uani 1 1 d . . . . . 
H15A H 0.0442 0.5002 0.5068 0.089 Uiso 1 1 d R U . . . 
H15B H 0.0755 0.5852 0.5415 0.089 Uiso 1 1 d R U . . . 
H15C H 0.1472 0.5686 0.4894 0.089 Uiso 1 1 d R U . . . 
C16 C 0.2493(7) 0.4096(4) 0.5146(2) 0.0502(16) Uani 1 1 d . . . . . 
H16A H 0.2920 0.4347 0.4852 0.075 Uiso 1 1 d R U . . . 
H16B H 0.3048 0.3724 0.5346 0.075 Uiso 1 1 d R U . . . 
H16C H 0.1819 0.3728 0.5027 0.075 Uiso 1 1 d R U . . . 
C17 C 0.3742(4) 0.6626(3) 0.62954(16) 0.0206(8) Uani 1 1 d . . . . . 
O4 O 0.4766(3) 0.6539(2) 0.61321(12) 0.0238(7) Uani 1 1 d . . . . . 
N3 N 0.3498(3) 0.7256(2) 0.66559(14) 0.0194(7) Uani 1 1 d . . . . . 
C18 C 0.4495(4) 0.7804(3) 0.68477(17) 0.0201(8) Uani 1 1 d . . . . . 
H18 H 0.4938 0.8074 0.6553 0.024 Uiso 1 1 calc R U . . . 
C19 C 0.3850(4) 0.8553(3) 0.71504(18) 0.0236(9) Uani 1 1 d . . . . . 
H19A H 0.4326 0.8729 0.7454 0.028 Uiso 1 1 calc R U . . . 
H19B H 0.3719 0.9087 0.6934 0.028 Uiso 1 1 calc R U . . . 
C20 C 0.2650(4) 0.8133(3) 0.73080(18) 0.0256(9) Uani 1 1 d . . . . . 
H20A H 0.2035 0.8600 0.7371 0.031 Uiso 1 1 calc R U . . . 
H20B H 0.2744 0.7765 0.7620 0.031 Uiso 1 1 calc R U . . . 
C21 C 0.2305(4) 0.7552(3) 0.68505(17) 0.0226(9) Uani 1 1 d . . . . . 
H21A H 0.1806 0.7035 0.6957 0.027 Uiso 1 1 calc R U . . . 
H21B H 0.1863 0.7902 0.6591 0.027 Uiso 1 1 calc R U . . . 
C22 C 0.5365(4) 0.7264(3) 0.71704(16) 0.0176(8) Uani 1 1 d . . . . . 
O5 O 0.6435(3) 0.7476(2) 0.72007(12) 0.0231(6) Uani 1 1 d . . . . . 
N4 N 0.4913(3) 0.6557(2) 0.74201(13) 0.0183(7) Uani 1 1 d . . . . . 
H4N H 0.417(5) 0.643(3) 0.7396(19) 0.022 Uiso 1 1 d . U . . . 
C23 C 0.5677(4) 0.5955(3) 0.77162(17) 0.0205(8) Uani 1 1 d . . . . . 
H23 H 0.5184 0.5413 0.7798 0.025 Uiso 1 1 calc R U . . . 
C24 C 0.6078(4) 0.6357(4) 0.82206(18) 0.0318(11) Uani 1 1 d . . . . . 
H24A H 0.6468 0.6941 0.8152 0.038 Uiso 1 1 calc R U . . . 
H24B H 0.6692 0.5959 0.8375 0.038 Uiso 1 1 calc R U . . . 
C25 C 0.5061(5) 0.6500(5) 0.8609(2) 0.0449(15) Uani 1 1 d . . . . . 
H25 H 0.4399 0.6838 0.8436 0.054 Uiso 1 1 calc R U . . . 
C26 C 0.4549(6) 0.5615(6) 0.8797(2) 0.062(2) Uani 1 1 d . . . . . 
H26A H 0.3920 0.5731 0.9052 0.092 Uiso 1 1 d R U . . . 
H26B H 0.4202 0.5286 0.8509 0.092 Uiso 1 1 d R U . . . 
H26C H 0.5193 0.5259 0.8952 0.092 Uiso 1 1 d R U . . . 
C27 C 0.5536(8) 0.7074(8) 0.9043(3) 0.087(3) Uani 1 1 d . . . . . 
H27A H 0.6167 0.6747 0.9226 0.131 Uiso 1 1 d R U . . . 
H27B H 0.5870 0.7631 0.8905 0.131 Uiso 1 1 d R U . . . 
H27C H 0.4877 0.7215 0.9279 0.131 Uiso 1 1 d R U . . . 
C28 C 0.6753(4) 0.5640(3) 0.73923(17) 0.0215(8) Uani 1 1 d . . . . . 
O6 O 0.7772(3) 0.5580(2) 0.75787(12) 0.0266(7) Uani 1 1 d . . . . . 
N5 N 0.6505(4) 0.5398(3) 0.69141(16) 0.0246(8) Uani 1 1 d . . . . . 
H5N H 0.581(5) 0.538(4) 0.687(2) 0.030 Uiso 1 1 d . U . . . 
C29 C 0.7423(4) 0.5032(3) 0.65695(18) 0.0265(9) Uani 1 1 d D . . . . 
H29 H 0.7887 0.4568 0.6762 0.032 Uiso 1 1 calc R U . . . 
C30 C 0.6774(5) 0.4565(4) 0.6129(2) 0.0460(15) Uani 1 1 d D U . . . 
H30A H 0.6089 0.4948 0.6025 0.055 Uiso 0.547(7) 1 calc R U P B 1 
H30B H 0.6430 0.3999 0.6261 0.055 Uiso 0.547(7) 1 calc R U P B 1 
H30C H 0.6423 0.5014 0.5894 0.055 Uiso 0.453(7) 1 calc R U P B 2 
H30D H 0.6116 0.4182 0.6261 0.055 Uiso 0.453(7) 1 calc R U P B 2 
C31 C 0.7508(6) 0.4342(6) 0.5648(2) 0.0338(16) Uani 0.547(7) 1 d D U P B 1 
H31 H 0.7969 0.4880 0.5533 0.041 Uiso 0.547(7) 1 calc R U P B 1 
C32 C 0.6699(9) 0.3991(7) 0.5208(3) 0.0380(19) Uani 0.547(7) 1 d D U P B 1 
H32A H 0.6231 0.3476 0.5328 0.057 Uiso 0.547(7) 1 d R U P B 1 
H32B H 0.6150 0.4467 0.5098 0.057 Uiso 0.547(7) 1 d R U P B 1 
H32C H 0.7206 0.3808 0.4920 0.057 Uiso 0.547(7) 1 d R U P B 1 
C33 C 0.8387(9) 0.3568(7) 0.5777(4) 0.045(2) Uani 0.547(7) 1 d D U P B 1 
H33A H 0.7939 0.3075 0.5935 0.067 Uiso 0.547(7) 1 d R U P B 1 
H33B H 0.8773 0.3355 0.5463 0.067 Uiso 0.547(7) 1 d R U P B 1 
H33C H 0.9004 0.3784 0.6014 0.067 Uiso 0.547(7) 1 d R U P B 1 
C31A C 0.7728(8) 0.3983(5) 0.5843(3) 0.0320(18) Uani 0.453(7) 1 d D U P B 2 
H31A H 0.8413 0.3863 0.6082 0.038 Uiso 0.453(7) 1 calc R U P B 2 
C32A C 0.8213(11) 0.4517(8) 0.5381(4) 0.040(2) Uani 0.453(7) 1 d D U P B 2 
H32D H 0.7535 0.4779 0.5193 0.060 Uiso 0.453(7) 1 d R U P B 2 
H32E H 0.8745 0.4996 0.5501 0.060 Uiso 0.453(7) 1 d R U P B 2 
H32F H 0.8663 0.4115 0.5155 0.060 Uiso 0.453(7) 1 d R U P B 2 
C33A C 0.7190(11) 0.3079(6) 0.5675(4) 0.038(2) Uani 0.453(7) 1 d D U P B 2 
H33D H 0.6367 0.3172 0.5551 0.058 Uiso 0.453(7) 1 d R U P B 2 
H33E H 0.7683 0.2824 0.5401 0.058 Uiso 0.453(7) 1 d R U P B 2 
H33F H 0.7177 0.2666 0.5965 0.058 Uiso 0.453(7) 1 d R U P B 2 
C34 C 0.8314(4) 0.5756(3) 0.63934(16) 0.0214(9) Uani 1 1 d . . . . . 
O7 O 0.9403(3) 0.5617(2) 0.63893(12) 0.0255(7) Uani 1 1 d . . . . . 
N6 N 0.7797(3) 0.6508(3) 0.62220(14) 0.0211(7) Uani 1 1 d . . . . . 
H6N H 0.713(5) 0.657(4) 0.624(2) 0.025 Uiso 1 1 d . U . . . 
C35 C 0.8503(4) 0.7245(3) 0.60118(16) 0.0235(9) Uani 1 1 d . . . . . 
H35 H 0.9252 0.6987 0.5860 0.028 Uiso 1 1 calc R U . . . 
C36 C 0.8877(4) 0.7909(3) 0.64222(18) 0.0268(10) Uani 1 1 d . . . . . 
H36A H 0.9213 0.7574 0.6715 0.032 Uiso 1 1 calc R U . . . 
H36B H 0.9524 0.8296 0.6285 0.032 Uiso 1 1 calc R U . . . 
O8 O 0.7928(3) 0.8455(2) 0.65972(13) 0.0291(7) Uani 1 1 d . . . . . 
H8O H 0.759(5) 0.809(4) 0.675(2) 0.035 Uiso 1 1 d . U . . . 
C37 C 0.7796(5) 0.7710(3) 0.55821(17) 0.0289(10) Uani 1 1 d . . . . . 
H37A H 0.7020 0.7930 0.5720 0.035 Uiso 1 1 calc R U . . . 
H37B H 0.8259 0.8236 0.5462 0.035 Uiso 1 1 calc R U . . . 
C38 C 0.7549(4) 0.7102(3) 0.51347(17) 0.0270(10) Uani 1 1 d . . . . . 
C39 C 0.6430(5) 0.6701(4) 0.50671(19) 0.0354(12) Uani 1 1 d . . . . . 
H39 H 0.5814 0.6803 0.5312 0.042 Uiso 1 1 calc R U . . . 
C40 C 0.6191(6) 0.6159(4) 0.4652(2) 0.0431(14) Uani 1 1 d . . . . . 
H40 H 0.5410 0.5912 0.4606 0.052 Uiso 1 1 calc R U . . . 
C41 C 0.7104(6) 0.5976(4) 0.4299(2) 0.0433(14) Uani 1 1 d . . . . . 
H41 H 0.6956 0.5590 0.4018 0.052 Uiso 1 1 calc R U . . . 
C42 C 0.8219(6) 0.6361(4) 0.4365(2) 0.0408(13) Uani 1 1 d . . . . . 
H42 H 0.8840 0.6246 0.4125 0.049 Uiso 1 1 calc R U . . . 
C43 C 0.8446(5) 0.6914(4) 0.47787(18) 0.0333(11) Uani 1 1 d . . . . . 
H43 H 0.9224 0.7169 0.4820 0.040 Uiso 1 1 calc R U . . . 
  
loop_ 
 _atom_site_aniso_label 
 _atom_site_aniso_U_11 
 _atom_site_aniso_U_22 
 _atom_site_aniso_U_33 
 _atom_site_aniso_U_23 
 _atom_site_aniso_U_13 
 _atom_site_aniso_U_12 
C1 0.040(5) 0.032(5) 0.024(4) -0.001(4) 0.007(4) 0.003(4) 
C2 0.017(6) 0.049(6) 0.026(3) -0.011(4) 0.003(4) 0.009(5) 
C1A 0.043(7) 0.040(7) 0.021(5) 0.003(5) 0.006(5) 0.006(5) 
C2A 0.017(6) 0.049(6) 0.026(3) -0.011(4) 0.003(4) 0.009(5) 
C3 0.025(2) 0.034(3) 0.019(2) -0.0021(18) 0.0012(17) 0.0067(19) 
C4 0.040(3) 0.035(3) 0.019(2) 0.0011(19) -0.001(2) 0.011(2) 
C5 0.021(2) 0.025(2) 0.022(2) -0.0035(17) -0.0017(17) 0.0021(17) 
O1 0.0264(16) 0.0237(16) 0.0249(16) 0.0021(13) -0.0046(13) 0.0026(13) 
C6 0.0207(19) 0.0185(19) 0.0123(17) 0.0029(14) -0.0004(15) 0.0002(16) 
O2 0.0220(14) 0.0260(15) 0.0204(15) -0.0012(12) -0.0015(12) -0.0074(13) 
N1 0.0167(16) 0.0230(18) 0.0148(16) 0.0000(13) 0.0007(13) -0.0029(14) 
C7 0.0186(18) 0.0197(19) 0.0159(18) 0.0006(15) 0.0007(15) -0.0002(16) 
C8 0.024(2) 0.018(2) 0.020(2) -0.0013(16) 0.0014(16) -0.0021(17) 
C9 0.0193(19) 0.0173(19) 0.022(2) -0.0004(16) -0.0007(16) -0.0006(15) 
C10 0.0165(18) 0.0180(19) 0.026(2) 0.0019(17) 0.0015(16) -0.0014(15) 
C11 0.0206(19) 0.0174(19) 0.0185(19) 0.0008(16) 0.0004(16) -0.0045(16) 
O3 0.0200(14) 0.0261(16) 0.0207(15) -0.0001(12) 0.0022(12) -0.0014(12) 
N2 0.0178(16) 0.0253(18) 0.0156(16) 0.0017(14) 0.0016(14) -0.0013(15) 
C12 0.024(2) 0.025(2) 0.0154(19) 0.0046(16) -0.0017(16) -0.0031(17) 
C13 0.037(3) 0.029(2) 0.019(2) -0.0020(18) 0.0055(18) -0.008(2) 
C14 0.051(3) 0.030(3) 0.021(2) -0.0035(19) 0.004(2) -0.013(2) 
C15 0.060(4) 0.059(4) 0.059(4) -0.020(3) -0.031(3) 0.006(3) 
C16 0.069(4) 0.044(3) 0.037(3) -0.019(3) -0.001(3) -0.005(3) 
C17 0.027(2) 0.0174(19) 0.0169(19) 0.0035(15) 0.0002(16) -0.0025(17) 
O4 0.0207(14) 0.0257(16) 0.0251(16) -0.0015(13) 0.0056(12) -0.0028(13) 
N3 0.0178(16) 0.0176(17) 0.0230(17) 0.0004(14) 0.0015(14) 0.0001(13) 
C18 0.0184(18) 0.0171(19) 0.025(2) -0.0005(16) -0.0010(16) -0.0002(15) 
C19 0.023(2) 0.017(2) 0.031(2) -0.0015(17) 0.0002(18) 0.0053(17) 
C20 0.0185(19) 0.024(2) 0.034(2) -0.0033(19) 0.0027(18) 0.0015(17) 
C21 0.0188(19) 0.022(2) 0.026(2) 0.0010(17) 0.0018(17) 0.0015(17) 
C22 0.0175(18) 0.0167(18) 0.0186(19) -0.0018(15) 0.0007(15) 0.0033(15) 
O5 0.0182(14) 0.0240(15) 0.0271(15) -0.0029(13) 0.0006(12) -0.0042(12) 
N4 0.0138(15) 0.0208(17) 0.0204(17) 0.0024(14) 0.0015(13) 0.0018(14) 
C23 0.0175(19) 0.021(2) 0.023(2) 0.0040(17) 0.0006(16) 0.0059(16) 
C24 0.023(2) 0.049(3) 0.023(2) 0.002(2) -0.0052(18) 0.007(2) 
C25 0.033(3) 0.079(5) 0.023(2) -0.005(3) -0.003(2) 0.018(3) 
C26 0.044(3) 0.108(6) 0.033(3) 0.030(4) 0.018(3) 0.015(4) 
C27 0.066(5) 0.153(9) 0.043(4) -0.043(5) -0.003(4) 0.010(6) 
C28 0.0208(19) 0.0182(19) 0.025(2) 0.0045(17) 0.0058(16) 0.0031(16) 
O6 0.0155(14) 0.0318(17) 0.0325(17) 0.0050(14) 0.0009(13) 0.0038(13) 
N5 0.0190(17) 0.0230(18) 0.032(2) -0.0011(15) 0.0048(16) 0.0023(15) 
C29 0.025(2) 0.020(2) 0.035(2) -0.0038(19) 0.0060(19) 0.0016(17) 
C30 0.037(3) 0.043(3) 0.058(3) -0.031(3) 0.026(3) -0.019(2) 
C31 0.039(4) 0.034(4) 0.029(3) -0.007(3) 0.003(3) 0.000(3) 
C32 0.046(4) 0.035(4) 0.033(4) -0.005(3) -0.002(3) -0.004(4) 
C33 0.047(4) 0.047(4) 0.040(4) -0.013(4) -0.004(3) 0.012(3) 
C31A 0.036(4) 0.028(4) 0.032(4) -0.010(3) 0.001(3) 0.001(3) 
C32A 0.046(5) 0.037(4) 0.038(4) -0.008(4) 0.010(3) 0.000(4) 
C33A 0.049(5) 0.032(4) 0.035(4) -0.010(3) -0.003(4) -0.005(4) 
C34 0.026(2) 0.023(2) 0.0148(19) -0.0023(16) -0.0002(16) 0.0026(17) 
O7 0.0190(15) 0.0282(16) 0.0295(16) 0.0044(14) 0.0020(12) 0.0012(13) 
N6 0.0174(16) 0.0234(18) 0.0224(17) 0.0024(14) 0.0005(15) 0.0005(15) 
C35 0.029(2) 0.022(2) 0.020(2) 0.0071(17) 0.0018(17) -0.0001(18) 
C36 0.030(2) 0.027(2) 0.024(2) 0.0001(18) 0.0025(18) -0.0060(19) 
O8 0.0360(19) 0.0214(16) 0.0298(17) -0.0020(14) 0.0067(15) -0.0036(14) 
C37 0.042(3) 0.024(2) 0.020(2) 0.0037(17) -0.003(2) 0.004(2) 
C38 0.036(3) 0.024(2) 0.021(2) 0.0072(17) -0.0032(18) 0.0032(19) 
C39 0.034(3) 0.045(3) 0.028(2) 0.007(2) -0.004(2) 0.001(2) 
C40 0.043(3) 0.046(3) 0.041(3) 0.010(3) -0.018(3) -0.008(3) 
C41 0.074(4) 0.033(3) 0.023(2) 0.003(2) -0.012(3) -0.009(3) 
C42 0.057(4) 0.037(3) 0.028(3) 0.004(2) 0.009(2) 0.000(3) 
C43 0.042(3) 0.033(3) 0.025(2) 0.008(2) 0.006(2) -0.009(2) 
  
_geom_special_details 
; 
; 
  
loop_ 
 _geom_bond_atom_site_label_1 
 _geom_bond_atom_site_label_2 
 _geom_bond_distance 
 _geom_bond_site_symmetry_2 
 _geom_bond_publ_flag 
C1 C2 1.522(5) . ? 
C1 H1A 0.9800 . ? 
C1 H1B 0.9800 . ? 
C1 H1C 0.9800 . ? 
C2 C3 1.531(5) . ? 
C2 H2A 0.9900 . ? 
C2 H2B 0.9900 . ? 
C1A C2A 1.521(6) . ? 
C1A H1AA 0.9800 . ? 
C1A H1AB 0.9800 . ? 
C1A H1AC 0.9800 . ? 
C2A C3 1.529(5) . ? 
C2A H2AA 0.9900 . ? 
C2A H2AB 0.9900 . ? 
C3 C5 1.526(6) . ? 
C3 C4 1.546(6) . ? 
C3 H3 1.0000 . ? 
C3 H3A 1.0000 . ? 
C4 H4A 0.9800 . ? 
C4 H4B 0.9800 . ? 
C4 H4C 0.9800 . ? 
C5 O1 1.428(5) . ? 
C5 C6 1.524(6) . ? 
C5 H5 1.0000 . ? 
O1 H1O 0.77(6) . ? 
C6 O2 1.246(5) . ? 
C6 N1 1.353(5) . ? 
N1 C7 1.459(5) . ? 
N1 C10 1.469(5) . ? 
C7 C11 1.525(5) . ? 
C7 C8 1.549(6) . ? 
C7 H7 1.0000 . ? 
C8 C9 1.527(6) . ? 
C8 H8A 0.9900 . ? 
C8 H8B 0.9900 . ? 
C9 C10 1.527(6) . ? 
C9 H9A 0.9900 . ? 
C9 H9B 0.9900 . ? 
C10 H10A 0.9900 . ? 
C10 H10B 0.9900 . ? 
C11 O3 1.229(5) . ? 
C11 N2 1.347(5) . ? 
N2 C12 1.467(5) . ? 
N2 H2N 0.82(5) . ? 
C12 C13 1.530(6) . ? 
C12 C17 1.538(6) . ? 
C12 H12 1.0000 . ? 
C13 C14 1.537(7) . ? 
C13 H13A 0.9900 . ? 
C13 H13B 0.9900 . ? 
C14 C16 1.506(8) . ? 
C14 C15 1.522(9) . ? 
C14 H14 1.0000 . ? 
C15 H15A 0.9800 . ? 
C15 H15B 0.9800 . ? 
C15 H15C 0.9800 . ? 
C16 H16A 0.9800 . ? 
C16 H16B 0.9800 . ? 
C16 H16C 0.9800 . ? 
C17 O4 1.222(5) . ? 
C17 N3 1.361(5) . ? 
N3 C18 1.466(5) . ? 
N3 C21 1.486(5) . ? 
C18 C22 1.516(6) . ? 
C18 C19 1.547(6) . ? 
C18 H18 1.0000 . ? 
C19 C20 1.529(6) . ? 
C19 H19A 0.9900 . ? 
C19 H19B 0.9900 . ? 
C20 C21 1.530(6) . ? 
C20 H20A 0.9900 . ? 
C20 H20B 0.9900 . ? 
C21 H21A 0.9900 . ? 
C21 H21B 0.9900 . ? 
C22 O5 1.232(5) . ? 
C22 N4 1.339(5) . ? 
N4 C23 1.459(5) . ? 
N4 H4N 0.85(5) . ? 
C23 C24 1.520(6) . ? 
C23 C28 1.539(6) . ? 
C23 H23 1.0000 . ? 
C24 C25 1.536(7) . ? 
C24 H24A 0.9900 . ? 
C24 H24B 0.9900 . ? 
C25 C27 1.520(10) . ? 
C25 C26 1.521(11) . ? 
C25 H25 1.0000 . ? 
C26 H26A 0.9800 . ? 
C26 H26B 0.9800 . ? 
C26 H26C 0.9800 . ? 
C27 H27A 0.9800 . ? 
C27 H27B 0.9800 . ? 
C27 H27C 0.9800 . ? 
C28 O6 1.236(5) . ? 
C28 N5 1.333(6) . ? 
N5 C29 1.468(6) . ? 
N5 H5N 0.78(6) . ? 
C29 C30 1.530(6) . ? 
C29 C34 1.538(6) . ? 
C29 H29 1.0000 . ? 
C30 C31 1.538(5) . ? 
C30 C31A 1.562(6) . ? 
C30 H30A 0.9900 . ? 
C30 H30B 0.9900 . ? 
C30 H30C 0.9900 . ? 
C30 H30D 0.9900 . ? 
C31 C33 1.550(6) . ? 
C31 C32 1.553(6) . ? 
C31 H31 1.0000 . ? 
C32 H32A 0.9800 . ? 
C32 H32B 0.9800 . ? 
C32 H32C 0.9800 . ? 
C33 H33A 0.9800 . ? 
C33 H33B 0.9800 . ? 
C33 H33C 0.9800 . ? 
C31A C33A 1.542(6) . ? 
C31A C32A 1.548(6) . ? 
C31A H31A 1.0000 . ? 
C32A H32D 0.9800 . ? 
C32A H32E 0.9800 . ? 
C32A H32F 0.9800 . ? 
C33A H33D 0.9800 . ? 
C33A H33E 0.9800 . ? 
C33A H33F 0.9800 . ? 
C34 O7 1.226(5) . ? 
C34 N6 1.339(6) . ? 
N6 C35 1.460(6) . ? 
N6 H6N 0.75(6) . ? 
C35 C36 1.520(6) . ? 
C35 C37 1.539(6) . ? 
C35 H35 1.0000 . ? 
C36 O8 1.409(6) . ? 
C36 H36A 0.9900 . ? 
C36 H36B 0.9900 . ? 
O8 H8O 0.78(6) . ? 
C37 C38 1.509(7) . ? 
C37 H37A 0.9900 . ? 
C37 H37B 0.9900 . ? 
C38 C39 1.390(7) . ? 
C38 C43 1.393(7) . ? 
C39 C40 1.383(8) . ? 
C39 H39 0.9500 . ? 
C40 C41 1.398(9) . ? 
C40 H40 0.9500 . ? 
C41 C42 1.375(9) . ? 
C41 H41 0.9500 . ? 
C42 C43 1.386(8) . ? 
C42 H42 0.9500 . ? 
C43 H43 0.9500 . ? 
  
loop_ 
 _geom_angle_atom_site_label_1 
 _geom_angle_atom_site_label_2 
 _geom_angle_atom_site_label_3 
 _geom_angle 
 _geom_angle_site_symmetry_1 
 _geom_angle_site_symmetry_3 
 _geom_angle_publ_flag 
C2 C1 H1A 109.5 . . ? 
C2 C1 H1B 109.5 . . ? 
H1A C1 H1B 109.5 . . ? 
C2 C1 H1C 109.5 . . ? 
H1A C1 H1C 109.5 . . ? 
H1B C1 H1C 109.5 . . ? 
C1 C2 C3 110.6(6) . . ? 
C1 C2 H2A 109.5 . . ? 
C3 C2 H2A 109.5 . . ? 
C1 C2 H2B 109.5 . . ? 
C3 C2 H2B 109.5 . . ? 
H2A C2 H2B 108.1 . . ? 
C2A C1A H1AA 109.5 . . ? 
C2A C1A H1AB 109.5 . . ? 
H1AA C1A H1AB 109.5 . . ? 
C2A C1A H1AC 109.4 . . ? 
H1AA C1A H1AC 109.5 . . ? 
H1AB C1A H1AC 109.5 . . ? 
C1A C2A C3 114.4(8) . . ? 
C1A C2A H2AA 108.7 . . ? 
C3 C2A H2AA 108.7 . . ? 
C1A C2A H2AB 108.7 . . ? 
C3 C2A H2AB 108.7 . . ? 
H2AA C2A H2AB 107.6 . . ? 
C5 C3 C2A 104.3(5) . . ? 
C5 C3 C2 116.4(7) . . ? 
C5 C3 C4 108.6(4) . . ? 
C2A C3 C4 109.9(8) . . ? 
C2 C3 C4 115.5(6) . . ? 
C5 C3 H3 105.0 . . ? 
C2 C3 H3 105.0 . . ? 
C4 C3 H3 105.0 . . ? 
C5 C3 H3A 111.3 . . ? 
C2A C3 H3A 111.3 . . ? 
C4 C3 H3A 111.3 . . ? 
C3 C4 H4A 109.5 . . ? 
C3 C4 H4B 109.5 . . ? 
H4A C4 H4B 109.5 . . ? 
C3 C4 H4C 109.5 . . ? 
H4A C4 H4C 109.5 . . ? 
H4B C4 H4C 109.5 . . ? 
O1 C5 C6 109.8(3) . . ? 
O1 C5 C3 114.6(4) . . ? 
C6 C5 C3 115.9(4) . . ? 
O1 C5 H5 105.1 . . ? 
C6 C5 H5 105.1 . . ? 
C3 C5 H5 105.1 . . ? 
C5 O1 H1O 112(4) . . ? 
O2 C6 N1 119.0(4) . . ? 
O2 C6 C5 119.0(4) . . ? 
N1 C6 C5 122.0(4) . . ? 
C6 N1 C7 118.5(3) . . ? 
C6 N1 C10 128.6(3) . . ? 
C7 N1 C10 112.3(3) . . ? 
N1 C7 C11 111.7(3) . . ? 
N1 C7 C8 103.9(3) . . ? 
C11 C7 C8 112.3(3) . . ? 
N1 C7 H7 109.6 . . ? 
C11 C7 H7 109.6 . . ? 
C8 C7 H7 109.6 . . ? 
C9 C8 C7 104.6(3) . . ? 
C9 C8 H8A 110.8 . . ? 
C7 C8 H8A 110.8 . . ? 
C9 C8 H8B 110.8 . . ? 
C7 C8 H8B 110.8 . . ? 
H8A C8 H8B 108.9 . . ? 
C10 C9 C8 103.3(3) . . ? 
C10 C9 H9A 111.1 . . ? 
C8 C9 H9A 111.1 . . ? 
C10 C9 H9B 111.1 . . ? 
C8 C9 H9B 111.1 . . ? 
H9A C9 H9B 109.1 . . ? 
N1 C10 C9 102.4(3) . . ? 
N1 C10 H10A 111.3 . . ? 
C9 C10 H10A 111.3 . . ? 
N1 C10 H10B 111.3 . . ? 
C9 C10 H10B 111.3 . . ? 
H10A C10 H10B 109.2 . . ? 
O3 C11 N2 123.2(4) . . ? 
O3 C11 C7 119.5(4) . . ? 
N2 C11 C7 117.3(4) . . ? 
C11 N2 C12 122.0(4) . . ? 
C11 N2 H2N 123(4) . . ? 
C12 N2 H2N 115(4) . . ? 
N2 C12 C13 111.9(4) . . ? 
N2 C12 C17 110.2(3) . . ? 
C13 C12 C17 111.1(4) . . ? 
N2 C12 H12 107.8 . . ? 
C13 C12 H12 107.8 . . ? 
C17 C12 H12 107.8 . . ? 
C12 C13 C14 113.4(4) . . ? 
C12 C13 H13A 108.9 . . ? 
C14 C13 H13A 108.9 . . ? 
C12 C13 H13B 108.9 . . ? 
C14 C13 H13B 108.9 . . ? 
H13A C13 H13B 107.7 . . ? 
C16 C14 C15 110.8(5) . . ? 
C16 C14 C13 111.1(5) . . ? 
C15 C14 C13 112.0(5) . . ? 
C16 C14 H14 107.6 . . ? 
C15 C14 H14 107.6 . . ? 
C13 C14 H14 107.6 . . ? 
C14 C15 H15A 109.5 . . ? 
C14 C15 H15B 109.5 . . ? 
H15A C15 H15B 109.5 . . ? 
C14 C15 H15C 109.5 . . ? 
H15A C15 H15C 109.5 . . ? 
H15B C15 H15C 109.5 . . ? 
C14 C16 H16A 109.5 . . ? 
C14 C16 H16B 109.5 . . ? 
H16A C16 H16B 109.5 . . ? 
C14 C16 H16C 109.5 . . ? 
H16A C16 H16C 109.5 . . ? 
H16B C16 H16C 109.5 . . ? 
O4 C17 N3 120.1(4) . . ? 
O4 C17 C12 123.0(4) . . ? 
N3 C17 C12 116.9(4) . . ? 
C17 N3 C18 118.3(4) . . ? 
C17 N3 C21 128.4(4) . . ? 
C18 N3 C21 112.9(3) . . ? 
N3 C18 C22 112.1(3) . . ? 
N3 C18 C19 103.3(3) . . ? 
C22 C18 C19 113.2(4) . . ? 
N3 C18 H18 109.4 . . ? 
C22 C18 H18 109.4 . . ? 
C19 C18 H18 109.4 . . ? 
C20 C19 C18 104.2(3) . . ? 
C20 C19 H19A 110.9 . . ? 
C18 C19 H19A 110.9 . . ? 
C20 C19 H19B 110.9 . . ? 
C18 C19 H19B 110.9 . . ? 
H19A C19 H19B 108.9 . . ? 
C19 C20 C21 103.8(4) . . ? 
C19 C20 H20A 111.0 . . ? 
C21 C20 H20A 111.0 . . ? 
C19 C20 H20B 111.0 . . ? 
C21 C20 H20B 111.0 . . ? 
H20A C20 H20B 109.0 . . ? 
N3 C21 C20 102.4(3) . . ? 
N3 C21 H21A 111.3 . . ? 
C20 C21 H21A 111.3 . . ? 
N3 C21 H21B 111.3 . . ? 
C20 C21 H21B 111.3 . . ? 
H21A C21 H21B 109.2 . . ? 
O5 C22 N4 122.2(4) . . ? 
O5 C22 C18 120.9(4) . . ? 
N4 C22 C18 117.0(4) . . ? 
C22 N4 C23 121.9(4) . . ? 
C22 N4 H4N 120(4) . . ? 
C23 N4 H4N 118(4) . . ? 
N4 C23 C24 112.9(4) . . ? 
N4 C23 C28 110.2(3) . . ? 
C24 C23 C28 111.9(4) . . ? 
N4 C23 H23 107.2 . . ? 
C24 C23 H23 107.2 . . ? 
C28 C23 H23 107.2 . . ? 
C23 C24 C25 114.6(4) . . ? 
C23 C24 H24A 108.6 . . ? 
C25 C24 H24A 108.6 . . ? 
C23 C24 H24B 108.6 . . ? 
C25 C24 H24B 108.6 . . ? 
H24A C24 H24B 107.6 . . ? 
C27 C25 C26 112.2(6) . . ? 
C27 C25 C24 108.6(5) . . ? 
C26 C25 C24 111.7(5) . . ? 
C27 C25 H25 108.1 . . ? 
C26 C25 H25 108.1 . . ? 
C24 C25 H25 108.1 . . ? 
C25 C26 H26A 109.5 . . ? 
C25 C26 H26B 109.5 . . ? 
H26A C26 H26B 109.5 . . ? 
C25 C26 H26C 109.5 . . ? 
H26A C26 H26C 109.5 . . ? 
H26B C26 H26C 109.5 . . ? 
C25 C27 H27A 109.5 . . ? 
C25 C27 H27B 109.5 . . ? 
H27A C27 H27B 109.5 . . ? 
C25 C27 H27C 109.4 . . ? 
H27A C27 H27C 109.5 . . ? 
H27B C27 H27C 109.5 . . ? 
O6 C28 N5 122.8(4) . . ? 
O6 C28 C23 121.0(4) . . ? 
N5 C28 C23 116.2(4) . . ? 
C28 N5 C29 122.4(4) . . ? 
C28 N5 H5N 111(4) . . ? 
C29 N5 H5N 126(4) . . ? 
N5 C29 C30 107.9(4) . . ? 
N5 C29 C34 111.7(4) . . ? 
C30 C29 C34 113.4(4) . . ? 
N5 C29 H29 107.9 . . ? 
C30 C29 H29 107.9 . . ? 
C34 C29 H29 107.9 . . ? 
C29 C30 C31 117.9(4) . . ? 
C29 C30 C31A 107.2(5) . . ? 
C29 C30 H30A 107.8 . . ? 
C31 C30 H30A 107.8 . . ? 
C29 C30 H30B 107.8 . . ? 
C31 C30 H30B 107.8 . . ? 
H30A C30 H30B 107.2 . . ? 
C29 C30 H30C 110.3 . . ? 
C31A C30 H30C 110.3 . . ? 
C29 C30 H30D 110.3 . . ? 
C31A C30 H30D 110.3 . . ? 
H30C C30 H30D 108.5 . . ? 
C30 C31 C33 108.4(5) . . ? 
C30 C31 C32 112.0(5) . . ? 
C33 C31 C32 105.9(7) . . ? 
C30 C31 H31 110.1 . . ? 
C33 C31 H31 110.1 . . ? 
C32 C31 H31 110.1 . . ? 
C31 C32 H32A 109.5 . . ? 
C31 C32 H32B 109.4 . . ? 
H32A C32 H32B 109.5 . . ? 
C31 C32 H32C 109.5 . . ? 
H32A C32 H32C 109.5 . . ? 
H32B C32 H32C 109.5 . . ? 
C31 C33 H33A 109.5 . . ? 
C31 C33 H33B 109.5 . . ? 
H33A C33 H33B 109.5 . . ? 
C31 C33 H33C 109.4 . . ? 
H33A C33 H33C 109.5 . . ? 
H33B C33 H33C 109.5 . . ? 
C33A C31A C32A 111.2(8) . . ? 
C33A C31A C30 111.2(6) . . ? 
C32A C31A C30 108.9(5) . . ? 
C33A C31A H31A 108.5 . . ? 
C32A C31A H31A 108.5 . . ? 
C30 C31A H31A 108.5 . . ? 
C31A C32A H32D 109.4 . . ? 
C31A C32A H32E 109.5 . . ? 
H32D C32A H32E 109.5 . . ? 
C31A C32A H32F 109.5 . . ? 
H32D C32A H32F 109.5 . . ? 
H32E C32A H32F 109.5 . . ? 
C31A C33A H33D 109.4 . . ? 
C31A C33A H33E 109.5 . . ? 
H33D C33A H33E 109.5 . . ? 
C31A C33A H33F 109.5 . . ? 
H33D C33A H33F 109.5 . . ? 
H33E C33A H33F 109.5 . . ? 
O7 C34 N6 124.2(4) . . ? 
O7 C34 C29 121.2(4) . . ? 
N6 C34 C29 114.5(4) . . ? 
C34 N6 C35 122.0(4) . . ? 
C34 N6 H6N 121(4) . . ? 
C35 N6 H6N 117(4) . . ? 
N6 C35 C36 111.8(4) . . ? 
N6 C35 C37 110.1(4) . . ? 
C36 C35 C37 111.3(4) . . ? 
N6 C35 H35 107.8 . . ? 
C36 C35 H35 107.8 . . ? 
C37 C35 H35 107.8 . . ? 
O8 C36 C35 113.8(4) . . ? 
O8 C36 H36A 108.8 . . ? 
C35 C36 H36A 108.8 . . ? 
O8 C36 H36B 108.8 . . ? 
C35 C36 H36B 108.8 . . ? 
H36A C36 H36B 107.7 . . ? 
C36 O8 H8O 97(4) . . ? 
C38 C37 C35 112.9(4) . . ? 
C38 C37 H37A 109.0 . . ? 
C35 C37 H37A 109.0 . . ? 
C38 C37 H37B 109.0 . . ? 
C35 C37 H37B 109.0 . . ? 
H37A C37 H37B 107.8 . . ? 
C39 C38 C43 117.8(5) . . ? 
C39 C38 C37 121.4(5) . . ? 
C43 C38 C37 120.8(5) . . ? 
C40 C39 C38 121.6(5) . . ? 
C40 C39 H39 119.2 . . ? 
C38 C39 H39 119.2 . . ? 
C39 C40 C41 119.7(5) . . ? 
C39 C40 H40 120.1 . . ? 
C41 C40 H40 120.1 . . ? 
C42 C41 C40 119.2(5) . . ? 
C42 C41 H41 120.4 . . ? 
C40 C41 H41 120.4 . . ? 
C41 C42 C43 120.7(5) . . ? 
C41 C42 H42 119.6 . . ? 
C43 C42 H42 119.6 . . ? 
C42 C43 C38 120.9(5) . . ? 
C42 C43 H43 119.5 . . ? 
C38 C43 H43 119.5 . . ? 
  
loop_ 
 _geom_torsion_atom_site_label_1 
 _geom_torsion_atom_site_label_2 
 _geom_torsion_atom_site_label_3 
 _geom_torsion_atom_site_label_4 
 _geom_torsion 
 _geom_torsion_site_symmetry_1 
 _geom_torsion_site_symmetry_2 
 _geom_torsion_site_symmetry_3 
 _geom_torsion_site_symmetry_4 
 _geom_torsion_publ_flag 
C1A C2A C3 C5 -174.8(11) . . . . ? 
C1A C2A C3 C2 53(3) . . . . ? 
C1A C2A C3 C4 -58.6(14) . . . . ? 
C1 C2 C3 C5 -77.1(11) . . . . ? 
C1 C2 C3 C2A -24(3) . . . . ? 
C1 C2 C3 C4 52.1(12) . . . . ? 
C2A C3 C5 O1 -67.9(8) . . . . ? 
C2 C3 C5 O1 -52.6(6) . . . . ? 
C4 C3 C5 O1 175.0(4) . . . . ? 
C2A C3 C5 C6 162.5(8) . . . . ? 
C2 C3 C5 C6 177.8(5) . . . . ? 
C4 C3 C5 C6 45.4(5) . . . . ? 
O1 C5 C6 O2 112.9(4) . . . . ? 
C3 C5 C6 O2 -115.3(4) . . . . ? 
O1 C5 C6 N1 -63.2(5) . . . . ? 
C3 C5 C6 N1 68.7(5) . . . . ? 
O2 C6 N1 C7 1.7(5) . . . . ? 
C5 C6 N1 C7 177.8(4) . . . . ? 
O2 C6 N1 C10 172.3(4) . . . . ? 
C5 C6 N1 C10 -11.6(6) . . . . ? 
C6 N1 C7 C11 -62.7(5) . . . . ? 
C10 N1 C7 C11 125.2(4) . . . . ? 
C6 N1 C7 C8 176.1(3) . . . . ? 
C10 N1 C7 C8 3.9(4) . . . . ? 
N1 C7 C8 C9 19.0(4) . . . . ? 
C11 C7 C8 C9 -101.8(4) . . . . ? 
C7 C8 C9 C10 -34.1(4) . . . . ? 
C6 N1 C10 C9 163.8(4) . . . . ? 
C7 N1 C10 C9 -25.1(4) . . . . ? 
C8 C9 C10 N1 35.7(4) . . . . ? 
N1 C7 C11 O3 146.6(4) . . . . ? 
C8 C7 C11 O3 -97.1(5) . . . . ? 
N1 C7 C11 N2 -35.6(5) . . . . ? 
C8 C7 C11 N2 80.6(5) . . . . ? 
O3 C11 N2 C12 0.8(6) . . . . ? 
C7 C11 N2 C12 -176.9(4) . . . . ? 
C11 N2 C12 C13 68.4(5) . . . . ? 
C11 N2 C12 C17 -55.7(5) . . . . ? 
N2 C12 C13 C14 58.8(5) . . . . ? 
C17 C12 C13 C14 -177.5(4) . . . . ? 
C12 C13 C14 C16 -164.3(4) . . . . ? 
C12 C13 C14 C15 71.3(6) . . . . ? 
N2 C12 C17 O4 116.7(5) . . . . ? 
C13 C12 C17 O4 -7.9(6) . . . . ? 
N2 C12 C17 N3 -61.6(5) . . . . ? 
C13 C12 C17 N3 173.8(4) . . . . ? 
O4 C17 N3 C18 -1.5(6) . . . . ? 
C12 C17 N3 C18 176.9(3) . . . . ? 
O4 C17 N3 C21 170.9(4) . . . . ? 
C12 C17 N3 C21 -10.8(6) . . . . ? 
C17 N3 C18 C22 -69.5(5) . . . . ? 
C21 N3 C18 C22 117.0(4) . . . . ? 
C17 N3 C18 C19 168.4(4) . . . . ? 
C21 N3 C18 C19 -5.1(4) . . . . ? 
N3 C18 C19 C20 25.6(4) . . . . ? 
C22 C18 C19 C20 -95.8(4) . . . . ? 
C18 C19 C20 C21 -36.6(4) . . . . ? 
C17 N3 C21 C20 170.0(4) . . . . ? 
C18 N3 C21 C20 -17.3(4) . . . . ? 
C19 C20 C21 N3 32.6(4) . . . . ? 
N3 C18 C22 O5 151.8(4) . . . . ? 
C19 C18 C22 O5 -91.8(5) . . . . ? 
N3 C18 C22 N4 -28.6(5) . . . . ? 
C19 C18 C22 N4 87.8(4) . . . . ? 
O5 C22 N4 C23 -4.4(6) . . . . ? 
C18 C22 N4 C23 176.0(4) . . . . ? 
C22 N4 C23 C24 75.0(5) . . . . ? 
C22 N4 C23 C28 -50.9(5) . . . . ? 
N4 C23 C24 C25 67.4(6) . . . . ? 
C28 C23 C24 C25 -167.6(4) . . . . ? 
C23 C24 C25 C27 -168.4(6) . . . . ? 
C23 C24 C25 C26 67.4(6) . . . . ? 
N4 C23 C28 O6 139.2(4) . . . . ? 
C24 C23 C28 O6 12.6(6) . . . . ? 
N4 C23 C28 N5 -44.0(5) . . . . ? 
C24 C23 C28 N5 -170.6(4) . . . . ? 
O6 C28 N5 C29 0.6(7) . . . . ? 
C23 C28 N5 C29 -176.2(4) . . . . ? 
C28 N5 C29 C30 162.5(4) . . . . ? 
C28 N5 C29 C34 -72.2(5) . . . . ? 
N5 C29 C30 C31 164.3(5) . . . . ? 
C34 C29 C30 C31 40.0(7) . . . . ? 
N5 C29 C30 C31A -166.2(4) . . . . ? 
C34 C29 C30 C31A 69.5(5) . . . . ? 
C29 C30 C31 C33 71.3(8) . . . . ? 
C31A C30 C31 C33 -3.6(8) . . . . ? 
C29 C30 C31 C32 -172.2(7) . . . . ? 
C31A C30 C31 C32 113.0(11) . . . . ? 
C29 C30 C31A C33A 141.0(8) . . . . ? 
C31 C30 C31A C33A -102.3(11) . . . . ? 
C29 C30 C31A C32A -96.2(8) . . . . ? 
C31 C30 C31A C32A 20.6(8) . . . . ? 
N5 C29 C34 O7 135.0(4) . . . . ? 
C30 C29 C34 O7 -102.8(5) . . . . ? 
N5 C29 C34 N6 -48.8(5) . . . . ? 
C30 C29 C34 N6 73.5(5) . . . . ? 
O7 C34 N6 C35 -0.2(7) . . . . ? 
C29 C34 N6 C35 -176.3(4) . . . . ? 
C34 N6 C35 C36 -89.7(5) . . . . ? 
C34 N6 C35 C37 146.1(4) . . . . ? 
N6 C35 C36 O8 -73.8(5) . . . . ? 
C37 C35 C36 O8 49.7(5) . . . . ? 
N6 C35 C37 C38 -63.0(5) . . . . ? 
C36 C35 C37 C38 172.5(4) . . . . ? 
C35 C37 C38 C39 101.2(5) . . . . ? 
C35 C37 C38 C43 -78.0(6) . . . . ? 
C43 C38 C39 C40 -2.3(7) . . . . ? 
C37 C38 C39 C40 178.5(5) . . . . ? 
C38 C39 C40 C41 2.6(8) . . . . ? 
C39 C40 C41 C42 -1.8(8) . . . . ? 
C40 C41 C42 C43 0.9(8) . . . . ? 
C41 C42 C43 C38 -0.7(8) . . . . ? 
C39 C38 C43 C42 1.3(7) . . . . ? 
C37 C38 C43 C42 -179.5(5) . . . . ? 
  
loop_ 
 _geom_hbond_atom_site_label_D 
 _geom_hbond_atom_site_label_H 
 _geom_hbond_atom_site_label_A 
 _geom_hbond_distance_DH 
 _geom_hbond_distance_HA 
 _geom_hbond_distance_DA 
 _geom_hbond_angle_DHA 
 _geom_hbond_site_symmetry_A 
O1 H1O O6  0.77(6) 2.00(6) 2.772(5) 178(6) 1_455 
C8 H8B O5  0.99 2.48 3.272(5) 136.9 3_646 
C9 H9A O7  0.99 2.54 3.368(5) 141.0 1_455 
C9 H9B O1  0.99 2.64 3.431(5) 137.4 3_546 
C10 H10A O6  0.99 2.26 3.221(5) 162.0 1_455 
N2 H2N O7  0.82(5) 2.41(5) 3.164(5) 153(5) 1_455 
C13 H13A O3  0.99 2.56 3.130(6) 116.2 . 
C21 H21A N2  0.99 2.55 3.143(6) 118.7 . 
N4 H4N O2  0.85(5) 2.02(5) 2.762(5) 147(5) . 
C24 H24A O5  0.99 2.62 3.178(6) 115.8 . 
N5 H5N O3  0.78(6) 2.14(6) 2.891(5) 161(6) . 
N6 H6N O4  0.75(6) 2.64(6) 3.374(5) 167(6) . 
O8 H8O O5  0.78(6) 1.96(6) 2.718(5) 162(6) . 
  
_refine_diff_density_max    0.315 
_refine_diff_density_min   -0.374 
_refine_diff_density_rms    0.058 
  
_shelxl_version_number 2013-3 
  
_iucr_refine_instruction_details 
; 
TITL 13154 in P2(1)2(1)2(1) 
CELL 0.71073  11.1021  14.9391  26.211   90.000  90.000  90.000 
ZERR    4.00   0.0010   0.0014   0.002    0.000   0.000   0.000 
LATT -1 
SYMM 0.5-X, -Y, 0.5+Z 
SYMM -X, 0.5+Y, 0.5-Z 
SYMM 0.5+X, 0.5-Y, -Z 
SFAC C   H   N  O 
UNIT 172 280 24 32 
  
TEMP -173 
SIZE 0.12 0.16 0.44 
omit   1   0   1  ! Beam stop 
omit   1   5   0  ! del/esd = 12.37 
omit   7   0  12  ! del/esd = 10.73 
acta 
conf 
wpdb -1 
EQIV $1 x-1, y, z 
HTAB O1 O6_$1 
EQIV $2 -x+1, y-1/2, -z+3/2 
HTAB C8 O5_$2 
HTAB C9 O7_$1 
EQIV $3 -x, y-1/2, -z+3/2 
HTAB C9 O1_$3 
HTAB C10 O6_$1 
HTAB N2 O7_$1 
HTAB C13 O3 
HTAB C21 N2 
HTAB N4 O2 
HTAB C24 O5 
HTAB N5 O3 
HTAB N6 O4 
HTAB O8 O5 
htab 
BOND $h 
  
dfix 1.52 0.004 c1 c2 c1a c2a c2 c3 c2a c3 
eadp c2 c2a 
sadi 0.004 c30 c31 c31 c32 c31 c33 c30 c31a c31a c32a c31a c33a 
sadi 0.008 c29 c31 c29 c31a c30 c32 c30 c33 c30 c32a c30 c33a 
delu 0.004 c30 c31 c32 c33 
delu 0.004 c30 c31a c32a c33a 
simu 0.004 c31 c32 c33 c31a c32a c33a 
  
L.S. 8 4 
FMAP 2 
plan 20 
  
WGHT    0.090000    5.000000 
FVAR       0.36363   0.55050   0.54740 
PART   1 
C1    1   -0.030189    0.718213    0.904915    21.00000    0.04010    0.03246 = 
         0.02416   -0.00147    0.00661    0.00304 
AFIX   3 
H1A   2   -0.091733    0.758021    0.919183    21.00000   -1.50000 
H1B   2    0.014988    0.690053    0.932738    21.00000   -1.50000 
H1C   2    0.025038    0.752960    0.883503    21.00000   -1.50000 
AFIX   0 
C2    1   -0.090574    0.646179    0.872774    21.00000    0.01728    0.04866 = 
         0.02604   -0.01056    0.00255    0.00944 
AFIX  23 
H2A   2   -0.142503    0.674679    0.846717    21.00000   -1.20000 
H2B   2   -0.142198    0.608459    0.894827    21.00000   -1.20000 
AFIX   0 
PART   2 
C1A   1   -0.115194    0.645940    0.923357   -21.00000    0.04310    0.03970 = 
         0.02122    0.00297    0.00608    0.00555 
AFIX   3 
H1AA  2   -0.152466    0.700157    0.937280   -21.00000   -1.50000 
H1AB  2   -0.177033    0.599959    0.918354   -21.00000   -1.50000 
H1AC  2   -0.054140    0.623793    0.947229   -21.00000   -1.50000 
AFIX   0 
C2A   1   -0.056078    0.667536    0.872477   -21.00000    0.01728    0.04866 = 
         0.02604   -0.01056    0.00255    0.00944 
AFIX  23 
H2AA  2    0.005357    0.714585    0.877992   -21.00000   -1.20000 
H2AB  2   -0.117930    0.692318    0.849223   -21.00000   -1.20000 
AFIX   0 
PART   0 
C3    1    0.003925    0.587555    0.846454    11.00000    0.02532    0.03356 = 
         0.01878   -0.00208    0.00116    0.00671 
AFIX  13 
PART   1 
H3    2   -0.041830    0.534772    0.833229    21.00000   -1.20000 
PART   2 
AFIX  13 
H3A   2   -0.056798    0.541340    0.836444   -21.00000   -1.20000 
PART   0 
AFIX   0 
C4    1    0.101468    0.547575    0.881841    11.00000    0.04043    0.03523 = 
         0.01947    0.00109   -0.00100    0.01054 
AFIX   3 
H4A   2    0.062925    0.520343    0.911682    11.00000   -1.50000 
H4B   2    0.147152    0.501877    0.863263    11.00000   -1.50000 
H4C   2    0.156169    0.595182    0.893014    11.00000   -1.50000 
AFIX   0 
C5    1    0.065648    0.627635    0.799714    11.00000    0.02108    0.02465 = 
         0.02230   -0.00352   -0.00167    0.00213 
AFIX  13 
H5    2    0.108941    0.681769    0.812650    11.00000   -1.20000 
AFIX   0 
O1    4   -0.014834    0.660422    0.761547    11.00000    0.02640    0.02367 = 
         0.02494    0.00207   -0.00456    0.00262 
H1O   2   -0.073617    0.632881    0.760485    11.00000   -1.20000 
C6    1    0.162737    0.569995    0.775047    11.00000    0.02071    0.01847 = 
         0.01229    0.00289   -0.00039    0.00023 
O2    4    0.268883    0.596996    0.775295    11.00000    0.02203    0.02599 = 
         0.02042   -0.00124   -0.00146   -0.00744 
N1    3    0.136106    0.492986    0.750298    11.00000    0.01672    0.02301 = 
         0.01482   -0.00001    0.00075   -0.00289 
C7    1    0.233824    0.443376    0.726092    11.00000    0.01863    0.01969 = 
         0.01593    0.00061    0.00073   -0.00018 
AFIX  13 
H7    2    0.295280    0.426658    0.752306    11.00000   -1.20000 
AFIX   0 
C8    1    0.171875    0.357752    0.705565    11.00000    0.02450    0.01785 = 
         0.02034   -0.00131    0.00139   -0.00213 
AFIX  23 
H8A   2    0.202110    0.342575    0.671101    11.00000   -1.20000 
H8B   2    0.186481    0.306380    0.728610    11.00000   -1.20000 
AFIX   0 
C9    1    0.038082    0.381249    0.703846    11.00000    0.01934    0.01733 = 
         0.02215   -0.00039   -0.00074   -0.00060 
AFIX  23 
H9A   2    0.017233    0.412238    0.671648    11.00000   -1.20000 
H9B   2   -0.012433    0.326959    0.707213    11.00000   -1.20000 
AFIX   0 
C10   1    0.022013    0.443179    0.749681    11.00000    0.01651    0.01802 = 
         0.02629    0.00192    0.00146   -0.00136 
AFIX  23 
H10A  2   -0.047513    0.483817    0.744897    11.00000   -1.20000 
H10B  2    0.010808    0.408636    0.781563    11.00000   -1.20000 
AFIX   0 
C11   1    0.293582    0.497610    0.683790    11.00000    0.02060    0.01736 = 
         0.01848    0.00080    0.00037   -0.00452 
O3    4    0.402029    0.488722    0.675802    11.00000    0.01997    0.02613 = 
         0.02068   -0.00007    0.00215   -0.00139 
N2    3    0.222171    0.551283    0.655651    11.00000    0.01776    0.02525 = 
         0.01558    0.00167    0.00160   -0.00130 
H2N   2    0.150486    0.558702    0.661882    11.00000   -1.20000 
C12   1    0.268681    0.603064    0.612348    11.00000    0.02368    0.02530 = 
         0.01545    0.00458   -0.00165   -0.00311 
AFIX  13 
H12   2    0.202624    0.643193    0.600117    11.00000   -1.20000 
AFIX   0 
C13   1    0.305666    0.542679    0.567867    11.00000    0.03658    0.02867 = 
         0.01905   -0.00205    0.00555   -0.00844 
AFIX  23 
H13A  2    0.372119    0.503178    0.579157    11.00000   -1.20000 
H13B  2    0.336583    0.580507    0.539755    11.00000   -1.20000 
AFIX   0 
C14   1    0.202204    0.484461    0.547491    11.00000    0.05057    0.03027 = 
         0.02132   -0.00350    0.00416   -0.01318 
AFIX  13 
H14   2    0.161013    0.456795    0.577533    11.00000   -1.20000 
AFIX   0 
C15   1    0.108979    0.539534    0.518764    11.00000    0.06003    0.05877 = 
         0.05899   -0.02015   -0.03084    0.00622 
AFIX   3 
H15A  2    0.044189    0.500216    0.506824    11.00000   -1.50000 
H15B  2    0.075474    0.585225    0.541531    11.00000   -1.50000 
H15C  2    0.147230    0.568628    0.489430    11.00000   -1.50000 
AFIX   0 
C16   1    0.249328    0.409550    0.514628    11.00000    0.06875    0.04439 = 
         0.03749   -0.01885   -0.00124   -0.00519 
AFIX   3 
H16A  2    0.292031    0.434694    0.485210    11.00000   -1.50000 
H16B  2    0.304763    0.372417    0.534594    11.00000   -1.50000 
H16C  2    0.181860    0.372798    0.502692    11.00000   -1.50000 
AFIX   0 
C17   1    0.374175    0.662567    0.629540    11.00000    0.02742    0.01740 = 
         0.01693    0.00348    0.00017   -0.00247 
O4    4    0.476601    0.653898    0.613212    11.00000    0.02072    0.02567 = 
         0.02507   -0.00146    0.00557   -0.00275 
N3    3    0.349765    0.725608    0.665586    11.00000    0.01775    0.01759 = 
         0.02295    0.00040    0.00150    0.00007 
C18   1    0.449471    0.780376    0.684775    11.00000    0.01838    0.01705 = 
         0.02485   -0.00053   -0.00096   -0.00019 
AFIX  13 
H18   2    0.493773    0.807358    0.655330    11.00000   -1.20000 
AFIX   0 
C19   1    0.385044    0.855275    0.715043    11.00000    0.02349    0.01694 = 
         0.03051   -0.00154    0.00024    0.00530 
AFIX  23 
H19A  2    0.432639    0.872875    0.745368    11.00000   -1.20000 
H19B  2    0.371929    0.908694    0.693392    11.00000   -1.20000 
AFIX   0 
C20   1    0.265016    0.813312    0.730802    11.00000    0.01850    0.02410 = 
         0.03405   -0.00325    0.00268    0.00154 
AFIX  23 
H20A  2    0.203457    0.859954    0.737128    11.00000   -1.20000 
H20B  2    0.274441    0.776536    0.761968    11.00000   -1.20000 
AFIX   0 
C21   1    0.230520    0.755162    0.685051    11.00000    0.01880    0.02245 = 
         0.02641    0.00095    0.00183    0.00155 
AFIX  23 
H21A  2    0.180637    0.703475    0.695651    11.00000   -1.20000 
H21B  2    0.186284    0.790250    0.659059    11.00000   -1.20000 
AFIX   0 
C22   1    0.536465    0.726379    0.717043    11.00000    0.01748    0.01672 = 
         0.01861   -0.00185    0.00067    0.00328 
O5    4    0.643466    0.747624    0.720068    11.00000    0.01816    0.02402 = 
         0.02711   -0.00291    0.00055   -0.00415 
N4    3    0.491346    0.655701    0.742013    11.00000    0.01382    0.02075 = 
         0.02042    0.00242    0.00145    0.00176 
H4N   2    0.417168    0.643240    0.739560    11.00000   -1.20000 
C23   1    0.567671    0.595456    0.771617    11.00000    0.01752    0.02129 = 
         0.02260    0.00400    0.00059    0.00593 
AFIX  13 
H23   2    0.518400    0.541275    0.779765    11.00000   -1.20000 
AFIX   0 
C24   1    0.607840    0.635719    0.822064    11.00000    0.02342    0.04922 = 
         0.02288    0.00210   -0.00520    0.00733 
AFIX  23 
H24A  2    0.646820    0.694098    0.815217    11.00000   -1.20000 
H24B  2    0.669190    0.595942    0.837471    11.00000   -1.20000 
AFIX   0 
C25   1    0.506062    0.650013    0.860901    11.00000    0.03329    0.07870 = 
         0.02262   -0.00516   -0.00296    0.01795 
AFIX  13 
H25   2    0.439852    0.683756    0.843602    11.00000   -1.20000 
AFIX   0 
C26   1    0.454851    0.561506    0.879719    11.00000    0.04381    0.10755 = 
         0.03338    0.03010    0.01813    0.01504 
AFIX   3 
H26A  2    0.392042    0.573053    0.905152    11.00000   -1.50000 
H26B  2    0.420209    0.528565    0.850907    11.00000   -1.50000 
H26C  2    0.519320    0.525888    0.895213    11.00000   -1.50000 
AFIX   0 
C27   1    0.553604    0.707434    0.904338    11.00000    0.06641    0.15290 = 
         0.04286   -0.04275   -0.00268    0.01033 
AFIX   3 
H27A  2    0.616750    0.674726    0.922642    11.00000   -1.50000 
H27B  2    0.587011    0.763105    0.890520    11.00000   -1.50000 
H27C  2    0.487656    0.721501    0.927864    11.00000   -1.50000 
AFIX   0 
C28   1    0.675287    0.563976    0.739233    11.00000    0.02080    0.01819 = 
         0.02542    0.00453    0.00583    0.00307 
O6    4    0.777211    0.557968    0.757873    11.00000    0.01554    0.03179 = 
         0.03250    0.00496    0.00087    0.00376 
N5    3    0.650458    0.539815    0.691407    11.00000    0.01903    0.02304 = 
         0.03169   -0.00111    0.00484    0.00227 
H5N   2    0.581181    0.538295    0.687049    11.00000   -1.20000 
C29   1    0.742256    0.503183    0.656950    11.00000    0.02450    0.02023 = 
         0.03464   -0.00375    0.00597    0.00160 
AFIX  13 
H29   2    0.788709    0.456775    0.676154    11.00000   -1.20000 
AFIX   0 
C30   1    0.677380    0.456500    0.612878    11.00000    0.03712    0.04313 = 
         0.05769   -0.03132    0.02561   -0.01919 
AFIX  23 
PART   1 
H30A  2    0.608926    0.494832    0.602457    31.00000   -1.20000 
H30B  2    0.643046    0.399915    0.626107    31.00000   -1.20000 
PART   2 
AFIX  23 
H30C  2    0.642261    0.501356    0.589389   -31.00000   -1.20000 
H30D  2    0.611598    0.418232    0.626089   -31.00000   -1.20000 
AFIX   0 
part   1 
C31   1    0.750828    0.434175    0.564759    31.00000    0.03882    0.03403 = 
         0.02864   -0.00706    0.00254   -0.00031 
AFIX  13 
H31   2    0.796911    0.488031    0.553255    31.00000   -1.20000 
AFIX   0 
C32   1    0.669899    0.399073    0.520784    31.00000    0.04624    0.03476 = 
         0.03308   -0.00522   -0.00215   -0.00353 
AFIX   3 
H32A  2    0.623064    0.347620    0.532800    31.00000   -1.50000 
H32B  2    0.614967    0.446677    0.509809    31.00000   -1.50000 
H32C  2    0.720556    0.380789    0.491993    31.00000   -1.50000 
AFIX   0 
C33   1    0.838685    0.356798    0.577673    31.00000    0.04732    0.04731 = 
         0.03971   -0.01266   -0.00404    0.01166 
AFIX   3 
H33A  2    0.793900    0.307536    0.593477    31.00000   -1.50000 
H33B  2    0.877339    0.335544    0.546319    31.00000   -1.50000 
H33C  2    0.900362    0.378402    0.601419    31.00000   -1.50000 
AFIX   0 
PART   2 
C31A  1    0.772841    0.398277    0.584349   -31.00000    0.03619    0.02821 = 
         0.03162   -0.01040    0.00077    0.00080 
AFIX  13 
H31A  2    0.841348    0.386285    0.608158   -31.00000   -1.20000 
AFIX   0 
C32A  1    0.821252    0.451745    0.538092   -31.00000    0.04589    0.03658 = 
         0.03803   -0.00791    0.00989    0.00028 
AFIX   3 
H32D  2    0.753521    0.477922    0.519323   -31.00000   -1.50000 
H32E  2    0.874522    0.499610    0.550117   -31.00000   -1.50000 
H32F  2    0.866294    0.411532    0.515540   -31.00000   -1.50000 
AFIX   0 
C33A  1    0.718981    0.307869    0.567467   -31.00000    0.04871    0.03182 = 
         0.03491   -0.01043   -0.00301   -0.00540 
AFIX   3 
H33D  2    0.636654    0.317169    0.555064   -31.00000   -1.50000 
H33E  2    0.768334    0.282430    0.540067   -31.00000   -1.50000 
H33F  2    0.717693    0.266573    0.596512   -31.00000   -1.50000 
AFIX   0 
PART   0 
C34   1    0.831433    0.575613    0.639344    11.00000    0.02635    0.02317 = 
         0.01479   -0.00228   -0.00018    0.00263 
O7    4    0.940289    0.561715    0.638932    11.00000    0.01899    0.02815 = 
         0.02949    0.00437    0.00202    0.00124 
N6    3    0.779703    0.650792    0.622204    11.00000    0.01737    0.02345 = 
         0.02242    0.00240    0.00052    0.00047 
H6N   2    0.712703    0.657464    0.623983    11.00000   -1.20000 
C35   1    0.850303    0.724531    0.601181    11.00000    0.02866    0.02222 = 
         0.01970    0.00706    0.00179   -0.00008 
AFIX  13 
H35   2    0.925250    0.698735    0.585960    11.00000   -1.20000 
AFIX   0 
C36   1    0.887656    0.790867    0.642221    11.00000    0.02956    0.02730 = 
         0.02365    0.00005    0.00248   -0.00596 
AFIX  23 
H36A  2    0.921294    0.757353    0.671525    11.00000   -1.20000 
H36B  2    0.952357    0.829611    0.628512    11.00000   -1.20000 
AFIX   0 
O8    4    0.792781    0.845455    0.659719    11.00000    0.03598    0.02143 = 
         0.02983   -0.00202    0.00666   -0.00364 
H8O   2    0.758972    0.808579    0.675225    11.00000   -1.20000 
C37   1    0.779597    0.771048    0.558212    11.00000    0.04242    0.02411 = 
         0.02021    0.00369   -0.00336    0.00354 
AFIX  23 
H37A  2    0.702029    0.792988    0.572023    11.00000   -1.20000 
H37B  2    0.825930    0.823612    0.546216    11.00000   -1.20000 
AFIX   0 
C38   1    0.754902    0.710162    0.513472    11.00000    0.03616    0.02420 = 
         0.02052    0.00720   -0.00322    0.00318 
C39   1    0.642999    0.670138    0.506706    11.00000    0.03367    0.04487 = 
         0.02756    0.00698   -0.00429    0.00141 
AFIX  43 
H39   2    0.581447    0.680281    0.531212    11.00000   -1.20000 
AFIX   0 
C40   1    0.619123    0.615903    0.465154    11.00000    0.04277    0.04607 = 
         0.04053    0.00985   -0.01825   -0.00764 
AFIX  43 
H40   2    0.541020    0.591200    0.460570    11.00000   -1.20000 
AFIX   0 
C41   1    0.710408    0.597586    0.429924    11.00000    0.07442    0.03278 = 
         0.02273    0.00278   -0.01179   -0.00900 
AFIX  43 
H41   2    0.695624    0.559042    0.401784    11.00000   -1.20000 
AFIX   0 
C42   1    0.821872    0.636057    0.436510    11.00000    0.05715    0.03675 = 
         0.02837    0.00364    0.00866   -0.00037 
AFIX  43 
H42   2    0.883993    0.624589    0.412456    11.00000   -1.20000 
AFIX   0 
C43   1    0.844567    0.691394    0.477871    11.00000    0.04176    0.03274 = 
         0.02526    0.00783    0.00556   -0.00916 
AFIX  43 
H43   2    0.922364    0.716870    0.481990    11.00000   -1.20000 
  
AFIX   0 
HKLF 4 
  
REM  13154 in P2(1)2(1)2(1) 
REM R1 =  0.0707 for    9029 Fo > 4sig(Fo)  and  0.0855 for all   10800 data 
REM    573 parameters refined using    118 restraints 
  
END 
  
WGHT      0.0358      4.9731 
  
REM Instructions for potential hydrogen bonds 
HTAB O1 O6_$1 
HTAB C8 O5_$2 
HTAB C9 O7_$1 
HTAB C9 O1_$3 
HTAB C10 O6_$1 
HTAB N2 O7_$1 
HTAB C13 O3 
HTAB C21 N2 
HTAB N4 O2 
HTAB C24 O5 
HTAB N5 O3 
HTAB N6 O4 
HTAB O8 O5 
  
REM Highest difference peak  0.315,  deepest hole -0.374,  1-sigma level  0.058 
Q1    1   0.7391  0.4182  0.5543  11.00000  0.05    0.31 
Q2    1   0.7857  0.3818  0.5911  11.00000  0.05    0.30 
Q3    1   0.0359  0.6009  0.8246  11.00000  0.05    0.28 
Q4    1   0.3645  0.4998  0.5428  11.00000  0.05    0.26 
Q5    1   0.6718  0.5848  0.7124  11.00000  0.05    0.24 
Q6    1   0.7789  0.5363  0.6460  11.00000  0.05    0.24 
Q7    1   0.2117  0.4000  0.7116  11.00000  0.05    0.23 
Q8    1   0.1001  0.3759  0.6991  11.00000  0.05    0.22 
Q9    1   0.5385  0.6636  0.6345  11.00000  0.05    0.22 
Q10   1   0.2667  0.4740  0.7078  11.00000  0.05    0.22 
Q11   1   0.8475  0.7793  0.6170  11.00000  0.05    0.22 
Q12   1   0.5246  0.6636  0.8902  11.00000  0.05    0.22 
Q13   1   0.6239  0.5778  0.7530  11.00000  0.05    0.21 
Q14   1   0.1368  0.3968  0.4566  11.00000  0.05    0.21 
Q15   1   0.7592  0.9218  0.6703  11.00000  0.05    0.21 
Q16   1   0.3660  0.5537  0.5397  11.00000  0.05    0.21 
Q17   1   0.5886  0.3571  0.6563  11.00000  0.05    0.20 
Q18   1   0.7264  0.5973  0.7825  11.00000  0.05    0.20 
Q19   1   0.7419  0.8203  0.5658  11.00000  0.05    0.20 
Q20   1   0.4755  0.6678  0.5783  11.00000  0.05    0.20 
; 
_shelx_res_checksum    4135 
  
_shelx_hkl_file 
; 
   1   0   0 -2.5080  0.7262   2 
  -1   0   0 -4.0925  0.9505   3 
  -1   0   0 -3.5535  0.8321   1 
   2   0   0 4138.34  171.27   2 
  -2   0   0 4015.34  173.73   3 
   3   0   0 37.9303  3.0667   2 
  -3   0   0 36.2156  3.6324   3 
  -3   0   0 32.6092  3.1022   1 
  -4   0   0 813.093  33.388   1 
   4   0   0 803.444  36.254   3 
   4   0   0 787.027  34.999   2 
  -5   0   0 17.5318  3.0376   1 
   5   0   0 14.1675  2.6953   2 
   5   0   0 19.3855  3.8249   3 
   6   0   0 39.2027  5.2557   3 
  -6   0   0 51.4281  4.4655   1 
   6   0   0 48.0852  4.5577   2 
   7   0   0 -1.5250  2.5251   2 
   7   0   0 2.46003 3.21881   3 
  -7   0   0 -3.1479  1.7563   1 
   8   0   0 265.040  14.003   2 
  -8   0   0 248.525  13.447   1 
   8   0   0 273.229  15.765   3 
   9   0   0 5.52804 4.32488   3 
   9   0   0 1.02506 2.96132   2 
  -9   0   0 -2.1808  2.8378   1 
 -10   0   0 70.8955  7.0399   1 
  10   0   0 70.6450  7.1647   2 
  10   0   0 66.2359  8.8160   3 
  11   0   0 -0.4119  4.7747   3 
 -11   0   0 -4.6993  3.5772   1 
 -12   0   0 8.05989 4.55131   1 
  12   0   0 -0.8977  4.6120   3 
 -13   0   0 9.68624 4.39510   1 
  13   0   0 0.13102 5.08545   3 
  14   0   0 16.3325  6.4170   3 
 -14   0   0 2.38542 4.75340   1 
   0   1   0 0.15714 0.60456   1 
   0  -1   0 3.62626 0.85369   3 
   0   1   0 0.57476 0.58590   2 
  -1  -1   0 6.14371 1.35160   3 
   1   1   0 5.75608 1.22888   2 
  -1   1   0 6.78538 1.18903   1 
  -1  -1   0 4.51594 1.11416   1 
   1  -1   0 9.72392 1.52047   3 
   1   1   0 4.47762 1.15767   1 
  -2  -1   0 1469.56   67.72   3 
  -2   1   0 1621.10   63.08   1 
   2   1   0 1549.59   66.80   2 
   2  -1   0 1593.78   66.46   2 
   2  -1   0 1633.95   67.91   3 
  -3   1   0 18.5882  2.5129   1 
   3   1   0 34.7941  3.0632   2 
  -3  -1   0 31.7180  2.9125   1 
  -3  -1   0 33.6477  3.5082   3 
   3  -1   0 17.3485  3.2392   3 
  -4  -1   0 102.390   6.069   1 
  -4  -1   0 91.6249  6.7717   3 
  -4   1   0 110.485   6.052   1 
   4  -1   0 108.848   5.945   2 
   4  -1   0 116.089   7.186   3 
   4   1   0 92.2367  6.3123   2 
   5  -1   0 168.231   8.752   2 
  -5   1   0 170.445   8.819   1 
  -5  -1   0 141.885   9.647   3 
   5  -1   0 169.403  10.010   3 
  -5   1   0 163.760   8.706   1 
   5   1   0 157.862   9.026   2 
  -5  -1   0 169.161   9.417   1 
  -6  -1   0 559.430  26.739   3 
   6   1   0 588.950  25.857   2 
  -6   1   0 535.437  24.214   1 
   6  -1   0 528.828  24.944   2 
  -6  -1   0 571.556  24.467   1 
  -6   1   0 530.216  24.305   1 
  -7   1   0 35.1497  4.4133   1 
   7  -1   0 40.8637  4.0903   2 
  -7   1   0 35.2884  4.2825   1 
   7   1   0 30.5387  5.2998   3 
  -7  -1   0 35.0445  4.1525   1 
   7  -1   0 34.0579  5.5545   3 
   7   1   0 29.8624  4.3237   2 
   8   1   0 1.84736 3.15477   2 
   8   1   0 -1.4605  3.3234   3 
   8  -1   0 3.37295 2.71680   2 
   8  -1   0 2.51258 3.74070   3 
  -8   1   0 -0.1823  2.8571   1 
  -9   1   0 5.14009 3.50678   1 
   9   1   0 6.90228 3.86358   2 
   9   1   0 4.55044 4.22931   3 
   9  -1   0 3.93275 3.30816   2 
   9  -1   0 2.50452 4.21216   3 
 -10   1   0 92.3691  8.2466   1 
  10   1   0 103.465   8.646   2 
  10  -1   0 87.8422  9.9955   3 
 -10  -1   0 119.093   8.597   1 
  10   1   0 128.962  10.457   3 
  11   1   0 143.877  10.884   2 
  11  -1   0 153.931  12.804   3 
 -11   1   0 165.846  10.981   1 
 -11  -1   0 139.536  10.386   1 
  11   1   0 157.997  12.651   3 
 -12   1   0 2.87666 4.16370   1 
  12  -1   0 12.6400  5.7192   3 
  12   1   0 -1.3133  4.6200   3 
 -12  -1   0 4.24050 4.27381   1 
 -13   1   0 1.94490 4.07756   1 
  13   1   0 -6.9919  4.0136   3 
 -13  -1   0 -0.7725  3.9210   1 
  13  -1   0 -1.0757  5.2372   3 
 -14  -1   0 12.4974  5.3726   1 
  14   1   0 9.67512 5.96578   3 
  14  -1   0 15.7258  6.7076   3 
 -14   1   0 23.9059  5.8957   1 
   0  -2   0 751.126  33.068   3 
   0   2   0 775.516  32.455   2 
   0   2   0 748.599  30.802   1 
  -1  -2   0 597.550  27.034   3 
   1  -2   0 625.416  27.083   3 
   1   2   0 583.498  25.095   1 
  -1   2   0 623.769  25.185   1 
   1  -2   0 633.034  26.228   2 
  -2   2   0 1197.08   48.95   1 
  -2  -2   0 1205.22   52.68   3 
   2  -2   0 1220.45   52.79   3 
   2  -2   0 1207.97   51.50   2 
   2   2   0 1218.63   52.03   2 
  -2  -2   0 1214.34   48.96   1 
  -3  -2   0 33.4292  3.5168   3 
   3   2   0 32.5322  3.2407   2 
  -3   2   0 22.5760  2.7226   1 
  -3  -2   0 32.6373  2.8782   1 
   3  -2   0 18.7316  1.9773   2 
   3  -2   0 19.4078  3.3667   3 
   4  -2   0 5.93223 2.01524   2 
   4  -2   0 0.31137 2.81326   3 
  -4  -2   0 2.19422 2.57542   3 
   4   2   0 5.77949 2.49802   2 
  -4   2   0 5.72837 2.26815   1 
  -4  -2   0 5.03666 2.18443   1 
   5  -2   0 378.688  16.686   2 
   5  -2   0 318.403  18.099   3 
  -5  -2   0 392.690  18.962   3 
   5   2   0 366.428  17.879   2 
  -5   2   0 360.039  16.659   1 
  -5  -2   0 367.951  16.709   1 
  -6  -2   0 133.428   8.941   3 
  -6  -2   0 119.859   7.522   1 
   6  -2   0 126.995   7.279   2 
  -6   2   0 133.862   7.867   1 
   6   2   0 130.685   8.282   2 
   6  -2   0 129.359   9.090   3 
  -7   2   0 62.2566  5.5495   1 
   7  -2   0 54.4677  4.9621   2 
  -7  -2   0 68.1502  5.5873   1 
   7  -2   0 54.2018  6.6562   3 
   7   2   0 64.1499  6.0427   2 
  -7  -2   0 65.1882  7.3786   3 
  -7   2   0 62.9786  5.5044   1 
  -8  -2   0 89.7220  8.2391   3 
   8  -2   0 74.0519  8.0897   3 
   8  -2   0 74.8133  6.1199   2 
  -8   2   0 75.9638  6.6270   1 
   8   2   0 85.2543  7.1765   2 
   9   2   0 34.5971  5.7032   2 
  -9   2   0 49.2354  5.8483   1 
   9  -2   0 38.6310  6.8734   3 
   9  -2   0 39.9202  4.7682   2 
   9   2   0 33.5619  6.5176   3 
  10  -2   0 66.6906  8.8428   3 
  10   2   0 55.8331  8.2329   3 
 -10   2   0 76.2169  7.5522   1 
  10   2   0 58.1295  7.2099   2 
  11   2   0 13.8542  5.6883   3 
 -11   2   0 26.3999  5.5811   1 
  11   2   0 6.31357 4.74474   2 
  11  -2   0 23.5501  6.5571   3 
  12   2   0 2.53338 5.07290   3 
  12  -2   0 11.3616  5.9128   3 
 -12  -2   0 12.0993  4.7113   1 
 -12   2   0 20.9960  5.3038   1 
 -13  -2   0 24.0259  5.6830   1 
  13   2   0 8.72774 5.93799   3 
  13  -2   0 7.21394 5.68867   3 
 -13   2   0 8.31023 4.82416   1 
  14  -2   0 4.48538 5.37467   3 
 -14  -2   0 7.11674 4.70531   1 
  14   2   0 11.0200  6.3067   3 
 -14   2   0 3.04333 4.58946   1 
   0   3   0 18.1843  2.1894   2 
   0  -3   0 20.7261  2.7067   3 
   0   3   0 21.1561  2.4582   1 
   1   3   0 2613.44  107.50   2 
  -1   3   0 2511.56  101.55   1 
   1  -3   0 2461.36  108.95   3 
   1   3   0 2539.97  101.51   1 
  -1   3   0 2571.35  106.99   2 
  -1  -3   0 2543.00  108.94   3 
   2   3   0 153.900   8.377   2 
   2  -3   0 149.084   6.873   2 
   2  -3   0 147.023   8.498   3 
  -2   3   0 149.716   7.784   1 
  -2  -3   0 154.444   8.485   3 
   2   3   0 157.006   7.682   1 
   3  -3   0 660.067  32.469   3 
   3  -3   0 654.497  30.577   2 
  -3   3   0 695.204  30.121   1 
  -3  -3   0 778.716  32.657   3 
  -3  -3   0 772.845  30.200   1 
   3   3   0 773.025  32.258   2 
   4  -3   0 7.71832 3.10364   3 
  -4  -3   0 5.42893 2.81084   3 
  -4  -3   0 2.56423 2.02255   1 
   4   3   0 4.72278 2.97639   2 
  -4   3   0 5.98881 2.45474   1 
   4  -3   0 3.79735 1.34085   2 
   5   3   0 7.29338 2.91452   2 
  -5  -3   0 14.5381  2.7777   1 
   5  -3   0 14.0034  3.6459   3 
  -5   3   0 7.34807 2.67559   1 
  -5  -3   0 11.7554  3.3912   3 
   5  -3   0 8.68209 1.82581   2 
  -6   3   0 564.679  26.527   1 
  -6  -3   0 635.872  29.326   3 
   6  -3   0 539.848  29.041   3 
  -6  -3   0 663.094  26.912   1 
   6   3   0 672.421  28.977   2 
   6  -3   0 579.383  26.726   2 
  -7  -3   0 140.862   8.755   1 
   7  -3   0 154.993   8.289   2 
  -7  -3   0 140.371  10.197   3 
   7   3   0 152.785  10.278   2 
  -7   3   0 163.130   9.443   1 
   7  -3   0 147.125  10.524   3 
   8  -3   0 11.5530  3.6412   2 
   8  -3   0 16.0065  4.9374   3 
  -8   3   0 9.17076 3.74079   1 
   8   3   0 11.9000  3.9801   2 
  -8  -3   0 5.68703 4.06691   3 
   9   3   0 -0.2866  3.8086   2 
   9  -3   0 4.33005 4.55399   3 
  -9   3   0 -3.1404  3.2580   1 
  -9  -3   0 1.93500 4.35807   3 
  10   3   0 94.0939  9.3305   2 
  10  -3   0 117.853  11.015   3 
 -10   3   0 111.875   8.930   1 
  11   3   0 30.3584  6.4486   2 
 -11   3   0 45.7183  6.6918   1 
  11   3   0 26.4900  6.8857   3 
  11  -3   0 53.6691  8.9221   3 
  12   3   0 -0.9624  4.3060   3 
 -12   3   0 2.18142 4.29564   1 
  12   3   0 2.23798 4.67442   2 
  12  -3   0 4.10306 5.01403   3 
 -13   3   0 10.6485  5.0124   1 
 -13  -3   0 10.9747  4.7113   1 
  13  -3   0 8.13019 5.97817   3 
  13   3   0 10.8656  6.3042   3 
 -14  -3   0 1.98873 4.62389   1 
  14   3   0 4.94854 5.31595   3 
 -14   3   0 15.5150  5.5235   1 
  14  -3   0 10.7140  6.0501   3 
   0   4   0 482.293  21.279   1 
   0   4   0 509.453  22.210   2 
   0  -4   0 497.905  22.938   3 
  -1   4   0 297.661  12.991   1 
  -1  -4   0 267.883  13.839   3 
  -1   4   0 295.105  12.813   2 
   1  -4   0 289.495  13.986   3 
   1   4   0 264.593  13.442   2 
   1   4   0 262.523  12.811   1 
  -2  -4   0 551.204  23.137   3 
   2  -4   0 436.256  22.849   3 
  -2   4   0 431.297  21.174   1 
   2   4   0 551.605  21.475   1 
  -2   4   0 461.490  21.282   2 
   2   4   0 546.959  22.964   2 
   3  -4   0 40.1268  2.5615   2 
   3   4   0 51.0392  4.5458   2 
   3  -4   0 38.8412  4.6019   3 
  -3  -4   0 52.1503  4.6703   3 
  -3   4   0 41.1825  3.9722   1 
   3   4   0 60.0274  4.3171   1 
  -4   4   0 479.526  22.110   1 
   4  -4   0 520.305  21.605   2 
   4   4   0 466.483  23.979   2 
   4  -4   0 535.986  24.431   3 
  -5  -4   0 51.8113  4.4346   1 
   5  -4   0 52.5693  5.8162   3 
   5  -4   0 48.9712  3.1927   2 
  -5  -4   0 47.3479  5.2939   3 
   5   4   0 49.5226  5.3094   2 
  -5   4   0 55.1726  4.8201   1 
   6   4   0 34.2632  4.8937   2 
  -6  -4   0 27.9544  4.7422   3 
   6  -4   0 37.0510  5.4590   3 
  -6   4   0 34.1494  4.2635   1 
  -6  -4   0 36.1747  4.1440   1 
   6  -4   0 29.1319  2.7285   2 
  -7   4   0 36.2429  4.8295   1 
   7  -4   0 37.3026  3.3039   2 
   7   4   0 36.5518  5.4387   2 
   7  -4   0 39.9003  6.0331   3 
  -7  -4   0 34.6589  5.4346   3 
   8   4   0 2.25034 3.48384   2 
   8  -4   0 0.85402 4.20544   3 
  -8   4   0 0.66671 3.07732   1 
  -8  -4   0 -1.0955  3.7155   3 
   9   4   0 12.7889  4.5559   2 
  -9  -4   0 9.47356 4.96580   3 
   9  -4   0 12.6551  5.2390   3 
  -9   4   0 14.6665  4.3952   1 
  10   4   0 94.4372  9.5465   2 
  10  -4   0 107.531  11.008   3 
 -10  -4   0 88.0250  9.9860   3 
 -10   4   0 124.635   9.381   1 
  11  -4   0 50.1087  8.7053   3 
  11   4   0 30.3196  7.6099   3 
 -11   4   0 38.3470  6.4018   1 
  11   4   0 34.2610  6.6132   2 
  12   4   0 6.83720 5.27763   3 
  12  -4   0 11.8379  6.2325   3 
  12   4   0 0.44600 5.06908   2 
 -12   4   0 14.5162  4.8945   1 
  13  -4   0 2.57724 5.56546   3 
 -13   4   0 2.70240 4.29823   1 
  13   4   0 1.01877 4.96674   3 
 -14   4   0 -6.5595  4.4316   1 
  14   4   0 -4.8701  4.3600   3 
  14  -4   0 1.72512 5.52442   3 
 -14  -4   0 -1.4063  3.9154   1 
   0  -5   0 -2.5206  2.3245   3 
   0   5   0 -2.1892  1.9936   1 
   0   5   0 0.45900 1.75129   2 
  -1  -5   0 53.7939  4.9146   3 
   1   5   0 50.1374  4.5137   2 
  -1   5   0 57.2973  4.6248   1 
   1   5   0 56.9061  4.5284   1 
  -1   5   0 58.0418  3.9828   2 
   1  -5   0 61.2603  5.1880   3 
   2   5   0 705.705  29.453   1 
  -2  -5   0 708.267  31.752   3 
   2   5   0 703.896  31.347   2 
   2  -5   0 670.082  31.720   3 
  -2   5   0 679.162  29.518   1 
  -2   5   0 684.076  29.851   2 
  -3  -5   0 619.858  29.453   3 
  -3   5   0 650.674  27.141   2 
   3   5   0 631.998  27.212   1 
   3   5   0 626.425  29.157   2 
   3  -5   0 620.616  29.563   3 
  -3   5   0 633.216  27.407   1 
   4  -5   0 49.2330  2.6974   2 
   4  -5   0 47.0733  5.4493   3 
  -4   5   0 48.3283  4.7080   1 
  -4  -5   0 62.6116  5.5834   3 
   4   5   0 61.0676  5.5021   2 
  -5   5   0 1008.12   44.24   1 
  -5  -5   0 1072.33   44.33   1 
   5  -5   0 1028.67   48.14   3 
  -5  -5   0 1074.34   47.92   3 
   5   5   0 1068.86   47.50   2 
   6  -5   0 3.66176 3.63176   3 
  -6   5   0 1.64866 2.93743   1 
  -6  -5   0 3.47243 3.43487   3 
   6   5   0 9.65412 3.61570   2 
  -6  -5   0 1.79559 1.98679   1 
   6  -5   0 2.54546 1.09026   2 
  -7  -5   0 24.6698  4.9783   3 
  -7   5   0 20.0279  4.1814   1 
   7   5   0 25.3559  5.1064   2 
   7  -5   0 24.2468  5.4266   3 
  -8  -5   0 6.26093 4.52795   3 
  -8   5   0 9.01004 3.95306   1 
   8  -5   0 13.9987  5.2974   3 
   8   5   0 6.23908 3.87501   2 
  -9   5   0 402.303  19.596   1 
   9  -5   0 391.519  22.135   3 
   9   5   0 322.618  20.220   2 
  -9  -5   0 381.200  21.359   3 
 -10   5   0 34.7194  6.1325   1 
  10   5   0 41.9879  7.0740   2 
 -10  -5   0 32.1360  7.0907   3 
  10  -5   0 25.5164  7.0057   3 
 -11   5   0 88.9889  8.8162   1 
  11  -5   0 97.2349 11.4620   3 
  11   5   0 81.6607  9.6454   2 
 -11  -5   0 92.5192 10.6519   3 
  12   5   0 29.1173  7.3434   3 
 -12   5   0 52.9461  7.5179   1 
  12   5   0 38.5001  7.5474   2 
  12  -5   0 58.6862  9.8708   3 
  13   5   0 7.84713 5.76871   2 
  13   5   0 22.6149  6.5261   3 
 -13   5   0 9.96669 4.85358   1 
  13  -5   0 18.6436  7.5432   3 
  14  -5   0 23.1072  7.3542   3 
  14   5   0 43.5207  8.2871   3 
 -14   5   0 23.0366  6.0613   1 
   0  -6   0 6.74253 3.35267   3 
   0   6   0 0.02159 2.30521   1 
   0   6   0 0.13908 2.26893   2 
   1   6   0 117.371   7.663   2 
  -1  -6   0 134.022   8.405   3 
   1  -6   0 120.021   8.518   3 
  -1   6   0 130.080   7.656   1 
  -1   6   0 119.552   6.905   2 
   1   6   0 132.129   7.641   1 
   2   6   0 396.628  20.729   2 
  -2   6   0 437.805  19.502   2 
   2   6   0 459.466  19.863   1 
   2  -6   0 410.424  21.232   3 
  -2  -6   0 469.158  21.417   3 
  -2   6   0 436.118  19.877   1 
   3   6   0 4.90780 2.67056   2 
  -3  -6   0 8.92451 3.26065   3 
  -3   6   0 7.82571 1.40113   2 
  -3   6   0 6.18470 2.81830   1 
   3   6   0 9.55114 2.72195   1 
   3  -6   0 3.39089 3.25626   3 
  -4   6   0 107.185   5.089   2 
  -4   6   0 98.9668  7.2338   1 
  -4  -6   0 103.357   8.027   3 
   4   6   0 120.397   8.024   2 
   4  -6   0 103.300   8.068   3 
   4   6   0 111.742   7.119   1 
   5  -6   0 11.4569  3.9918   3 
   5   6   0 6.18919 3.15707   2 
  -5   6   0 9.38108 3.25337   1 
  -5  -6   0 5.59909 3.52212   3 
   6  -6   0 33.6233  5.8424   3 
  -6  -6   0 33.0111  5.4194   3 
  -6   6   0 38.0816  5.0605   1 
   6   6   0 49.2072  6.1465   2 
   7   6   0 62.0961  7.2060   2 
  -7   6   0 65.4033  6.5341   1 
  -7  -6   0 61.9501  7.4035   3 
   7  -6   0 83.2672  8.5993   3 
  -8   6   0 64.8434  6.7260   1 
  -8  -6   0 56.1743  7.5561   3 
   8   6   0 50.5956  7.1654   2 
   8  -6   0 81.3456  8.8465   3 
   9  -6   0 54.7841  8.3590   3 
  -9   6   0 52.4385  6.4639   1 
  -9  -6   0 44.1734  7.4882   3 
   9   6   0 28.2980  6.3099   2 
  10  -6   0 275.514  18.086   3 
  10   6   0 237.539  16.242   2 
 -10  -6   0 266.918  17.287   3 
 -10   6   0 256.447  15.536   1 
  11  -6   0 5.23176 5.59780   3 
 -11   6   0 0.52015 4.31699   1 
  11   6   0 8.19723 5.36886   2 
 -11  -6   0 3.47997 5.44113   3 
  12   6   0 5.80774 5.06473   2 
  12  -6   0 1.53698 6.04443   3 
 -12   6   0 20.2330  5.7489   1 
 -12  -6   0 13.8332  6.6939   3 
  13   6   0 13.2534  6.1913   2 
  13   6   0 9.96739 5.65466   3 
  13  -6   0 3.74000 5.68035   3 
 -13   6   0 5.87878 4.74135   1 
  14  -6   0 6.59549 5.74810   3 
 -14   6   0 2.29508 3.99516   1 
  14   6   0 -6.4827  3.5283   3 
   0  -7   0 9.37929 3.34042   3 
   0   7   0 5.89594 2.40096   2 
   0   7   0 3.11403 2.71374   1 
   1  -7   0 154.000  10.228   3 
  -1  -7   0 174.656  10.482   3 
  -1   7   0 158.147   8.956   2 
   1   7   0 173.340   9.587   1 
  -1   7   0 156.158   9.477   1 
   1   7   0 185.985   9.897   2 
  -2   7   0 87.2399  5.6165   2 
  -2   7   0 95.6124  6.9655   1 
   2   7   0 115.213   7.545   2 
   2  -7   0 86.0988  7.4106   3 
  -2  -7   0 105.444   7.589   3 
   2   7   0 110.677   7.091   1 
   3  -7   0 72.9767  6.7840   3 
   3   7   0 51.3283  5.2368   1 
   3   7   0 48.3117  5.6453   2 
  -3   7   0 78.9239  6.1744   1 
  -3   7   0 85.9467  4.3694   2 
  -3  -7   0 57.7579  6.1343   3 
   4   7   0 1.28021 2.26813   1 
  -4   7   0 1.05311 2.77995   1 
   4   7   0 2.89415 2.72439   2 
   4  -7   0 -0.7399  3.0527   3 
  -4   7   0 0.77104 0.89374   2 
  -4  -7   0 6.09173 3.31619   3 
   5  -7   0 45.2014  6.9042   3 
  -5  -7   0 58.1485  6.4240   3 
  -5   7   0 53.6852  5.8897   1 
   5   7   0 57.2810  6.4065   2 
   6   7   0 113.969   9.517   2 
   6  -7   0 141.766  10.420   3 
  -6  -7   0 121.486   9.673   3 
  -6   7   0 147.608   9.374   1 
   7  -7   0 386.222  21.156   3 
  -7   7   0 405.586  18.921   1 
  -7  -7   0 337.623  19.850   3 
   7   7   0 315.483  19.746   2 
   8   7   0 8.73784 4.38168   2 
   8  -7   0 7.03165 5.06551   3 
  -8  -7   0 5.22465 4.58563   3 
  -8   7   0 8.16350 4.31495   1 
   9   7   0 5.81467 4.14333   2 
  -9  -7   0 9.18910 5.20938   3 
  -9   7   0 7.45021 4.30599   1 
   9  -7   0 8.99385 5.60447   3 
  10  -7   0 26.4490  7.4314   3 
 -10  -7   0 24.4291  6.6775   3 
  10   7   0 19.6982  6.1531   2 
 -10   7   0 27.9921  6.0353   1 
  11   7   0 55.7733  8.8386   2 
 -11  -7   0 40.5528  7.8679   3 
 -11   7   0 26.2084  6.1344   1 
  11  -7   0 27.2114  8.1145   3 
  12   7   0 12.3335  5.9515   2 
  12  -7   0 10.6564  6.9749   3 
 -12  -7   0 17.6964  6.7716   3 
 -12   7   0 12.5606  5.3825   1 
  13  -7   0 16.1112  7.1872   3 
 -13   7   0 3.68363 4.48789   1 
  13   7   0 10.1796  5.8157   2 
   0   8   0 12.8983  2.9079   2 
   0  -8   0 8.91841 3.62885   3 
   0   8   0 14.5419  3.4918   1 
   1  -8   0 28.7801  4.7481   3 
  -1  -8   0 26.9788  4.5348   3 
  -1   8   0 22.9567  4.0507   1 
   1   8   0 17.3546  3.4339   2 
   1   8   0 18.7772  3.7455   1 
  -1   8   0 24.3404  3.2355   2 
  -2   8   0 23.1927  4.0356   1 
   2  -8   0 22.6907  4.6249   3 
   2   8   0 20.3203  3.8197   1 
  -2  -8   0 21.1234  4.2979   3 
   2   8   0 23.2174  4.1321   2 
  -2   8   0 21.1581  2.7862   2 
   3  -8   0 8.40247 3.76857   3 
  -3   8   0 2.04489 2.92450   1 
   3   8   0 6.41419 3.14521   2 
  -3   8   0 6.68868 1.71539   2 
  -3  -8   0 3.59521 3.11728   3 
   3   8   0 4.63871 2.70304   1 
   4   8   0 202.964  11.530   1 
  -4  -8   0 214.755  13.032   3 
  -4   8   0 208.686  12.045   1 
  -4   8   0 210.269   9.733   2 
   4  -8   0 212.746  13.734   3 
   4   8   0 192.608  12.481   2 
   5   8   0 171.858  11.434   2 
  -5   8   0 157.666  10.525   1 
   5  -8   0 154.441  11.404   3 
  -5  -8   0 165.658  11.166   3 
  -6  -8   0 16.4827  6.0209   3 
   6  -8   0 32.3879  6.2800   3 
  -6   8   0 22.9770  4.8748   1 
   6   8   0 17.8083  6.0300   2 
  -7   8   0 411.649  19.943   1 
   7  -8   0 395.511  22.084   3 
  -7  -8   0 362.817  21.020   3 
   7   8   0 356.403  21.116   2 
  -8   8   0 14.1910  4.6854   1 
   8  -8   0 21.3851  6.3795   3 
  -8  -8   0 21.9767  5.9201   3 
   8   8   0 18.1936  5.4244   2 
  -9  -8   0 74.9278  9.6640   3 
  -9   8   0 116.414   9.502   1 
   9  -8   0 112.472  11.716   3 
 -10   8   0 4.55196 4.60330   1 
  10  -8   0 11.6675  6.5563   3 
 -10  -8   0 3.01473 5.52395   3 
  10   8   0 9.61077 5.08108   2 
 -11   8   0 30.7681  6.5168   1 
  11  -8   0 36.0948  8.4795   3 
 -11  -8   0 22.4903  6.9996   3 
  11   8   0 26.3372  7.0278   2 
  12  -8   0 30.1996  8.5043   3 
 -12   8   0 24.6197  5.9428   1 
 -12  -8   0 4.90179 5.70592   3 
  12   8   0 13.6842  6.3335   2 
  13   8   0 3.62835 5.35681   2 
 -13  -8   0 -2.0559  5.5651   3 
  13  -8   0 6.81225 5.80006   3 
 -13   8   0 4.53241 4.53599   1 
   0   9   0 3.64271 2.51501   2 
   0   9   0 3.15450 3.11285   1 
   0  -9   0 5.54682 3.58708   3 
  -1   9   0 53.5813  5.7963   1 
  -1  -9   0 62.5214  6.6408   3 
   1   9   0 53.4987  5.5891   2 
   1  -9   0 65.4127  6.8149   3 
  -1   9   0 62.3339  5.0506   2 
   1   9   0 68.7618  6.1744   1 
   2   9   0 12.2818  3.3219   2 
   2  -9   0 8.62441 4.04635   3 
   2   9   0 13.3425  4.0912   1 
  -2   9   0 7.92013 3.15330   1 
  -2  -9   0 12.0314  3.9739   3 
  -2   9   0 6.44118 2.23251   2 
  -3   9   0 2.62984 1.43886   2 
  -3  -9   0 5.26275 3.79596   3 
   3   9   0 2.83834 2.70123   1 
  -3   9   0 5.57589 3.29500   1 
   3  -9   0 3.41434 3.71060   3 
   3   9   0 0.51168 2.89473   2 
  -4   9   0 31.4657  2.6263   2 
  -4   9   0 29.1853  5.0164   1 
  -4  -9   0 25.5150  5.1670   3 
   4   9   0 19.8374  4.5875   2 
   4  -9   0 32.7667  6.0097   3 
  -5  -9   0 43.5082  6.5387   3 
   5   9   0 49.5408  9.4406   2 
  -5   9   0 53.4319  9.4498   1 
   5  -9   0 45.8264  7.0189   3 
  -6  -9   0 60.7181  7.7381   3 
  -6   9   0 75.6072  7.4302   1 
   6   9   0 49.0708  7.1794   2 
   6  -9   0 72.3709  8.5476   3 
  -7  -9   0 3.01530 4.62898   3 
  -7   9   0 1.90299 3.82628   1 
   7   9   0 3.50302 4.21023   2 
   7  -9   0 7.74845 5.31924   3 
   8  -9   0 20.8956  6.6260   3 
  -8  -9   0 14.2109  5.3512   3 
  -8   9   0 15.7939  5.0030   1 
   8   9   0 18.3096  5.4548   2 
   9   9   0 23.3740  6.2430   2 
   9  -9   0 24.6316  7.1814   3 
  -9   9   0 17.0611  5.5642   1 
  -9  -9   0 18.9731  6.1923   3 
  10   9   0 10.0731  5.4544   2 
  10  -9   0 15.8248  6.7736   3 
 -10   9   0 10.3978  5.0073   1 
 -10  -9   0 10.2806  5.5145   3 
 -11   9   0 2.51095 4.69933   1 
  11  -9   0 12.1051  6.7234   3 
  11   9   0 13.0051  6.3530   2 
 -11  -9   0 5.64813 6.30912   3 
 -12  -9   0 47.7144  9.1624   3 
 -12   9   0 38.9882  7.6334   1 
  12   9   0 66.4154 10.0445   2 
  12  -9   0 56.7641 10.4864   3 
 -13  -9   0 20.1008  6.6985   3 
  13   9   0 4.09464 5.92862   2 
  13  -9   0 29.2514  8.2012   3 
 -13   9   0 14.3522  5.3975   1 
   0 -10   0 681.663  33.981   3 
   0  10   0 697.597  31.771   1 
   0  10   0 715.927  32.686   2 
  -1 -10   0 18.6023  4.7436   3 
  -1  10   0 12.3107  3.9317   1 
   1  10   0 26.8923  4.7181   1 
   1 -10   0 16.7193  4.7767   3 
   1  10   0 17.9108  3.8141   2 
  -1  10   0 18.1805  3.3793   2 
  -2  10   0 47.1564  4.4773   2 
   2 -10   0 54.0176  6.9008   3 
  -2  10   0 46.2288  5.9138   1 
  -2 -10   0 45.9095  6.2842   3 
   2  10   0 57.3807  6.2476   2 
   2  10   0 53.2185  5.9086   1 
  -3  10   0 33.6949  5.5096   1 
  -3  10   0 41.1354  3.7780   2 
   3  10   0 50.3903  6.2556   2 
   3 -10   0 46.5358  6.7161   3 
  -3 -10   0 46.1822  6.4289   3 
   4 -10   0 2.58591 4.34493   3 
   4  10   0 4.77765 3.82012   2 
  -4  10   0 -0.2737  3.5197   1 
  -4 -10   0 -1.8111  3.5405   3 
  -5 -10   0 66.4681  7.7000   3 
   5  10   0 46.5840  6.9221   2 
   5 -10   0 49.6872  7.5808   3 
  -5  10   0 52.4250  6.7682   1 
  -6  10   0 186.956  13.183   1 
  -6 -10   0 243.410  14.997   3 
   6  10   0 244.836  15.215   2 
   6 -10   0 208.250  15.050   3 
  -7 -10   0 18.7497  6.3268   3 
   7 -10   0 30.9325  7.2040   3 
  -7  10   0 44.4091  6.6093   1 
   7  10   0 28.2701  6.1503   2 
  -8  10   0 5.14356 4.35138   1 
   8 -10   0 0.43905 5.51773   3 
   8  10   0 2.51997 4.30359   2 
  -8 -10   0 3.12239 4.97472   3 
  -9  10   0 12.5549  5.2773   1 
   9 -10   0 12.6944  6.7342   3 
   9  10   0 10.3302  5.6233   2 
  -9 -10   0 7.09006 5.33439   3 
 -10 -10   0 28.3332  7.2378   3 
  10 -10   0 35.7782  8.8427   3 
 -10  10   0 40.2715  7.2977   1 
  10  10   0 33.6196  7.8609   2 
  11 -10   0 14.6770  7.4352   3 
  11  10   0 24.9283  7.3958   2 
 -11  10   0 4.94385 5.17838   1 
 -11 -10   0 21.7649  7.0553   3 
  12  10   0 3.83761 6.15778   2 
 -12 -10   0 -0.4972  5.3911   3 
  12 -10   0 4.54351 5.97391   3 
 -12  10   0 9.95426 5.20521   1 
   0  11   0 13.2314  4.4478   1 
   0 -11   0 18.6939  4.9840   3 
   0  11   0 11.9148  3.3441   2 
   1 -11   0 23.9091  5.6032   3 
  -1  11   0 17.7195  4.8696   1 
  -1 -11   0 20.7357  5.3320   3 
   1  11   0 20.3062  4.9665   1 
  -1  11   0 18.5103  3.8025   2 
   1  11   0 27.1004  4.6099   2 
  -2 -11   0 6.92834 4.74200   3 
   2  11   0 21.8263  4.7056   2 
   2 -11   0 17.2126  5.4285   3 
  -2  11   0 25.1677  3.6176   2 
  -2  11   0 20.5417  5.1244   1 
   3  11   0 20.3411  4.9441   2 
  -3  11   0 17.8592  2.8323   2 
  -3 -11   0 20.7796  5.5765   3 
   3 -11   0 15.1915  5.5784   3 
  -3  11   0 17.8625  5.0709   1 
   4  11   0 128.778  10.344   2 
  -4 -11   0 113.377  10.429   3 
  -4  11   0 135.431  10.304   1 
   4 -11   0 143.206  11.463   3 
   5  11   0 9.42114 4.61333   2 
  -5  11   0 8.56448 4.45697   1 
  -5 -11   0 10.0657  5.0280   3 
   5 -11   0 13.3889  5.5946   3 
   6 -11   0 69.9372  9.3473   3 
  -6 -11   0 53.7162  8.0396   3 
   6  11   0 57.4888  8.2097   2 
  -6  11   0 70.1068  7.9343   1 
  -7  11   0 8.61655 4.86555   1 
   7  11   0 2.76705 4.12429   2 
   7 -11   0 6.66139 5.91333   3 
  -7 -11   0 10.8105  5.3985   3 
   8 -11   0 30.0515  7.7848   3 
  -8  11   0 30.6354  6.5223   1 
  -8 -11   0 16.9713  6.1236   3 
   8  11   0 38.3377  7.6680   2 
   9 -11   0 12.5814  6.2899   3 
  -9 -11   0 0.07737 5.10763   3 
  -9  11   0 8.67369 5.20564   1 
   9  11   0 9.87134 5.50823   2 
 -10  11   0 12.9183  5.4394   1 
 -10 -11   0 4.17285 5.65575   3 
  10 -11   0 17.5291  8.4680   3 
  10  11   0 15.8433  6.5131   2 
  11 -11   0 6.32000 6.42347   3 
 -11 -11   0 14.5141  6.7530   3 
  11  11   0 10.3681  6.3803   2 
 -11  11   0 13.6856  5.8179   1 
  12 -11   0 28.7092  8.1296   3 
 -12 -11   0 26.8553  7.7611   3 
 -12  11   0 19.0694  6.3039   1 
  12  11   0 19.5865  7.1441   2 
   0 -12   0 53.4912  7.4802   3 
   0  12   0 50.9299  5.9613   2 
   0  12   0 51.8373  6.6091   1 
   1 -12   0 5.20599 4.90207   3 
  -1  12   0 -2.6001  3.4166   1 
  -1 -12   0 0.59058 4.24136   3 
   1  12   0 2.44310 2.91413   2 
  -1  12   0 5.18425 2.59006   2 
   2  12   0 1.90344 3.35758   2 
  -2 -12   0 6.00412 4.65792   3 
   2 -12   0 -5.4251  3.8876   3 
  -2  12   0 7.66760 4.27635   1 
  -2  12   0 4.76203 2.32063   2 
   3  12   0 32.8927  6.1527   2 
  -3  12   0 38.4935  6.3785   1 
  -3 -12   0 21.6939  6.0842   3 
   3 -12   0 36.7764  7.3636   3 
  -4  12   0 56.5823  7.2315   1 
  -4 -12   0 38.9362  7.2996   3 
   4  12   0 60.4052  7.6788   2 
   4 -12   0 55.3479  8.3515   3 
  -5  12   0 32.8939  6.4610   1 
  -5 -12   0 20.0303  5.8894   3 
   5  12   0 24.8176  5.9415   2 
   5 -12   0 27.1263  7.2058   3 
   6  12   0 29.8189  6.4633   2 
   6 -12   0 28.8994  7.5101   3 
  -6  12   0 21.2564  5.8706   1 
  -6 -12   0 20.4715  6.4968   3 
  -7 -12   0 97.9398 10.7577   3 
   7  12   0 105.896  11.370   2 
  -7  12   0 101.997   9.978   1 
   7 -12   0 84.5088 11.0024   3 
  -8  12   0 57.7321  8.4022   1 
  -8 -12   0 57.0675  8.7704   3 
   8  12   0 60.6813  9.3356   2 
   8 -12   0 72.8051 10.7389   3 
   9 -12   0 5.70641 6.62757   3 
  -9 -12   0 13.9018  6.3182   3 
  -9  12   0 7.60302 5.34647   1 
   9  12   0 10.7819  5.5574   2 
  10  12   0 5.50743 5.17052   2 
 -10  12   0 3.45203 4.87056   1 
  10 -12   0 4.78090 6.39063   3 
 -10 -12   0 8.93644 5.68083   3 
 -11  12   0 45.0488  8.2326   1 
 -11 -12   0 39.8535  8.4485   3 
  11  12   0 47.2493  9.3430   2 
  11 -12   0 59.9227 10.7463   3 
   0 -13   0 -1.0883  4.1395   3 
   0  13   0 0.56490 2.63078   2 
   1  13   0 20.7673  4.7886   2 
  -1  13   0 27.7835  4.6849   2 
   1 -13   0 31.6838  6.8232   3 
  -1 -13   0 21.5689  6.0833   3 
   2  13   0 76.0232  8.3815   2 
  -2  13   0 92.3973  9.0687   1 
  -2  13   0 85.2191  6.6798   2 
  -2 -13   0 73.7296  8.8740   3 
   2 -13   0 82.0657  9.4912   3 
   3  13   0 17.1254  5.0439   2 
  -3 -13   0 14.8374  5.7249   3 
   3 -13   0 19.4640  6.3045   3 
  -3  13   0 27.0458  6.5674   1 
  -4  13   0 8.91819 4.92278   1 
   4  13   0 13.5702  5.1787   2 
  -4 -13   0 16.8530  5.9050   3 
   4 -13   0 7.91954 5.64158   3 
  -5  13   0 137.245  12.077   1 
   5  13   0 182.829  13.452   2 
  -5 -13   0 155.729  13.036   3 
   5 -13   0 147.287  13.784   3 
   6  13   0 -1.5547  4.1640   2 
   6 -13   0 1.77520 5.59284   3 
  -6  13   0 5.14879 4.97469   1 
  -6 -13   0 1.92172 5.40223   3 
  -7 -13   0 4.83540 5.66095   3 
   7 -13   0 6.36051 5.77452   3 
  -7  13   0 16.8051  6.0475   1 
   7  13   0 0.09932 4.31565   2 
   8 -13   0 -6.5748  6.3019   3 
   8  13   0 -2.4770  4.3894   2 
  -8 -13   0 -6.6578  4.5938   3 
  -8  13   0 2.77467 4.98061   1 
   9 -13   0 6.28683 6.63650   3 
   9  13   0 1.78965 4.87155   2 
  -9  13   0 1.03139 4.67119   1 
  -9 -13   0 7.50495 6.05610   3 
  10 -13   0 1.96426 6.41526   3 
 -10 -13   0 -6.2615  5.3049   3 
 -10  13   0 2.27654 5.00391   1 
  10  13   0 4.34310 4.79406   2 
 -11  13   0 2.66816 4.69672   1 
  11 -13   0 -0.7398  6.4664   3 
  11  13   0 -2.9993  4.8450   2 
 -11 -13   0 3.81533 5.65008   3 
   0 -14   0 263.145  17.643   3 
   0  14   0 280.840  16.268   2 
  -1  14   0 8.34945 3.50598   2 
  -1 -14   0 14.5952  5.8974   3 
   1 -14   0 22.4328  6.5445   3 
   1  14   0 5.81533 3.76994   2 
   2  14   0 10.2000  4.5763   2 
  -2 -14   0 12.7222  5.9915   3 
   2 -14   0 11.8945  6.1420   3 
   3 -14   0 59.9789  9.3534   3 
   3  14   0 51.4027  7.7606   2 
  -3 -14   0 66.1740  9.4364   3 
   4 -14   0 3.04777 5.66857   3 
  -4 -14   0 -2.0338  4.9837   3 
   4  14   0 5.21974 4.08379   2 
   5  14   0 27.2030  6.4659   2 
  -5  14   0 38.9085  7.3783   1 
   5 -14   0 42.8217  8.9314   3 
  -5 -14   0 36.3152  7.7032   3 
  -6 -14   0 10.8879  6.3104   3 
   6 -14   0 21.1641  7.2741   3 
   6  14   0 6.49924 4.93928   2 
  -6  14   0 16.7540  5.7930   1 
   7 -14   0 55.0767 10.0447   3 
  -7 -14   0 54.4596  9.1320   3 
  -7  14   0 61.8439  9.0571   1 
   7  14   0 52.7694  8.6419   2 
   8 -14   0 0.19496 5.84129   3 
  -8 -14   0 2.98469 5.47849   3 
  -8  14   0 5.76181 5.48828   1 
   8  14   0 -6.2509  4.1046   2 
  -9 -14   0 3.27788 5.73663   3 
   9  14   0 0.37062 4.37158   2 
  -9  14   0 4.82468 5.98979   1 
   9 -14   0 12.8388  7.0982   3 
  10 -14   0 9.49925 6.81368   3 
 -10  14   0 7.92304 5.82923   1 
  10  14   0 5.85348 4.92551   2 
 -10 -14   0 9.60850 6.24635   3 
   0 -15   0 -1.1575  4.8829   3 
   0  15   0 2.33461 3.28771   2 
  -1 -15   0 19.4467  6.9407   3 
   1  15   0 27.2434  5.5810   2 
  -1  15   0 4.57022 3.25986   2 
   1 -15   0 5.61447 6.04986   3 
   2 -15   0 199.611  15.063   3 
  -2 -15   0 156.772  13.733   3 
   2  15   0 183.959  13.246   2 
   3  15   0 71.7484  9.1423   2 
   3 -15   0 71.4568 10.1950   3 
  -3 -15   0 89.5643 10.5992   3 
  -4 -15   0 32.4802  7.6433   3 
   4  15   0 33.6755  7.0394   2 
   4 -15   0 34.0977  8.0675   3 
  -5 -15   0 18.2269  6.5548   3 
   5 -15   0 7.98345 6.97378   3 
   5  15   0 18.5039  5.7722   2 
  -6 -15   0 14.4373  6.7532   3 
   6  15   0 19.2336  6.1319   2 
   6 -15   0 18.1932  7.2717   3 
   7  15   0 52.7666  9.1021   2 
  -7 -15   0 65.0109  9.6910   3 
   7 -15   0 48.6934 10.1076   3 
   8 -15   0 10.6287  7.2119   3 
   8  15   0 4.41112 5.09670   2 
  -8 -15   0 2.04544 5.60336   3 
   9 -15   0 13.4858  6.4722   3 
   9  15   0 9.18141 5.80045   2 
  -9 -15   0 8.82189 6.07515   3 
   0  16   0 23.0272  5.2000   2 
   0 -16   0 15.5858  7.2351   3 
   1 -16   0 50.5767  8.8018   3 
  -1 -16   0 35.2493  8.1088   3 
   1  16   0 37.3161  6.6977   2 
  -2 -16   0 32.0545  7.7120   3 
   2 -16   0 48.3452  9.3894   3 
   2  16   0 49.7355  7.6659   2 
   3 -16   0 16.2051  7.4543   3 
   3  16   0 12.2541  5.3506   2 
  -3 -16   0 15.3564  7.0846   3 
   4  16   0 27.8551  6.2717   2 
   4 -16   0 12.4731  6.7377   3 
  -4 -16   0 17.3535  7.3050   3 
   5  16   0 0.72556 3.91060   2 
  -5 -16   0 9.32310 6.06759   3 
   5 -16   0 5.91665 6.47921   3 
   6 -16   0 17.1454  7.8493   3 
   6  16   0 2.76069 4.61066   2 
  -6 -16   0 8.31955 6.67871   3 
   7 -16   0 -5.3014  5.1223   3 
  -7 -16   0 8.93117 6.26296   3 
   7  16   0 1.57749 5.11979   2 
   8 -16   0 -2.7996  6.7610   3 
   8  16   0 5.90960 5.70531   2 
  -8 -16   0 -0.8350  5.0845   3 
   0 -17   0 -2.8045  5.5271   3 
   1 -17   0 6.12235 5.93366   3 
   1  17   0 9.51966 4.17746   2 
  -1 -17   0 18.0891  6.9055   3 
   2  17   0 18.4432  5.4006   2 
  -2 -17   0 33.5089  7.8215   3 
   2 -17   0 25.1794  7.6730   3 
  -3 -17   0 -0.0078  5.6330   3 
   3 -17   0 10.6822  6.9121   3 
   3  17   0 13.9685  5.6144   2 
  -4 -17   0 -5.5652  5.5990   3 
   4  17   0 -0.4395  3.4851   2 
   4 -17   0 0.08795 5.89481   3 
  -5 -17   0 6.82340 5.81307   3 
   5  17   0 0.94815 4.12410   2 
   5 -17   0 -5.5486  5.5840   3 
  -6 -17   0 4.42208 6.34166   3 
   6 -17   0 6.20792 7.18689   3 
   6  17   0 4.81717 4.49682   2 
  -7 -17   0 4.98732 5.66354   3 
   7  17   0 15.8231  6.8229   2 
   7 -17   0 8.45206 6.80904   3 
   0 -18   0 166.869  15.511   3 
  -1 -18   0 8.79673 6.45504   3 
   1 -18   0 16.1228  7.0954   3 
   2  18   0 7.61632 3.93917   2 
   2 -18   0 3.90966 5.91542   3 
  -2 -18   0 6.71636 6.30700   3 
  -3 -18   0 0.33852 5.93677   3 
   3  18   0 2.98330 3.89175   2 
   3 -18   0 0.57022 5.91261   3 
   4 -18   0 50.0281 10.1608   3 
  -4 -18   0 55.7994 10.1027   3 
   4  18   0 41.0519  8.0167   2 
   5  18   0 -1.3502  3.8808   2 
   5 -18   0 10.3497  6.7369   3 
  -5 -18   0 9.85734 6.26836   3 
  -6 -18   0 2.04710 6.50956   3 
   6 -18   0 -9.4660  4.8247   3 
   6  18   0 3.18055 4.45914   2 
   0 -19   0 6.20776 6.30964   3 
  -1 -19   0 24.7097  8.3280   3 
   1 -19   0 25.4247  8.0712   3 
  -2 -19   0 3.12006 6.44114   3 
   2 -19   0 3.64907 5.93222   3 
   3 -19   0 0.96076 6.42366   3 
  -3 -19   0 6.47345 6.71536   3 
   3  19   0 8.60112 4.85170   2 
  -4 -19   0 15.6407  7.1987   3 
   4 -19   0 19.4878  8.2230   3 
   4  19   0 20.1847  5.7807   2 
   0   0  -1 -14.399   0.244   1 
   0   0  -1 -14.512   0.302   2 
   1   0  -1 30.7061  2.0871   1 
  -1   0  -1 26.0559  2.1562   3 
   1   0  -1 28.5807  2.2709   3 
   1   0  -1 26.6746  2.0217   2 
   2   0   1 683.005  28.351   2 
   2   0  -1 648.652  29.055   3 
  -2   0  -1 638.360  26.721   1 
  -2   0  -1 672.272  29.072   3 
   2   0  -1 643.556  27.001   1 
   2   0  -1 658.666  28.401   2 
   3   0   1 1.69859 1.51681   2 
   3   0  -1 3.16664 1.79322   2 
   3   0  -1 3.33325 2.36590   3 
  -3   0  -1 4.57417 1.76603   1 
  -3   0  -1 1.85471 2.25962   3 
  -4   0  -1 3.67857 2.59619   3 
   4   0  -1 6.10342 2.86806   3 
  -4   0   1 2.89269 2.03551   1 
  -4   0  -1 3.78955 2.01474   1 
   4   0  -1 4.43505 2.04844   2 
   4   0   1 5.48561 1.94689   2 
   5   0  -1 472.418  23.265   3 
  -5   0   1 460.534  21.265   1 
   5   0   1 477.075  22.083   2 
   5   0   1 489.328  23.423   3 
   5   0  -1 502.103  22.281   2 
  -5   0  -1 494.080  21.130   1 
   6   0   1 41.7492  5.3523   3 
   6   0  -1 45.3513  4.3957   2 
   6   0  -1 40.4194  5.1920   3 
  -6   0  -1 44.6918  4.1566   1 
   6   0   1 49.0370  4.3524   2 
  -6   0   1 42.2193  4.2758   1 
  -7   0   1 197.992  11.156   1 
  -7   0  -1 221.772  11.270   1 
   7   0  -1 208.677  12.800   3 
   7   0   1 209.501  11.511   2 
   7   0  -1 210.052  11.639   2 
   7   0   1 218.095  13.042   3 
  -8   0  -1 1.92477 2.84004   1 
   8   0   1 0.56946 3.73118   3 
  -8   0   1 0.19862 2.95688   1 
   8   0  -1 0.71777 3.72797   3 
   8   0   1 1.33975 2.98165   2 
   8   0  -1 3.66934 2.90485   2 
   9   0   1 12.3616  4.9456   3 
   9   0   1 11.7177  3.7619   2 
  -9   0  -1 8.01257 3.55541   1 
   9   0  -1 4.25177 3.17248   2 
  -9   0   1 12.6343  3.7732   1 
   9   0  -1 8.90934 4.69975   3 
  10   0   1 1.05673 3.41974   2 
 -10   0   1 2.00543 3.30743   1 
  10   0  -1 1.29696 3.60917   2 
  10   0   1 -1.0427  4.2876   3 
  10   0  -1 5.40995 4.53972   3 
 -10   0  -1 3.40203 3.48272   1 
 -11   0   1 7.39997 4.36715   1 
  11   0  -1 10.3746  5.6973   3 
 -11   0  -1 7.97142 4.35894   1 
  11   0   1 6.34898 5.17566   3 
  12   0  -1 -1.1212  4.9616   3 
  12   0   1 4.88293 5.26181   3 
 -12   0  -1 7.53927 4.25337   1 
 -12   0   1 1.91069 4.09269   1 
  13   0  -1 2.57050 4.97517   3 
 -13   0   1 12.4727  5.2044   1 
 -13   0  -1 7.75538 4.73559   1 
  13   0   1 17.2035  6.8961   3 
  14   0  -1 5.11308 5.42455   3 
  14   0   1 9.14184 6.18055   3 
 -14   0  -1 -2.6962  3.9181   1 
 -14   0   1 -2.8370  4.0362   1 
   0  -1   1 2357.27  101.41   3 
   0   1  -1 2365.08   94.18   1 
   0  -1  -1 2439.80  101.01   3 
   0  -1  -1 2312.90   99.54   2 
   0   1   1 2362.11   94.20   1 
   0   1  -1 2332.49   99.71   2 
   1  -1   1 56.5964  3.4082   3 
   1   1  -1 55.0214  3.3355   2 
  -1  -1  -1 58.7019  3.4403   3 
  -1  -1  -1 58.9604  2.9783   1 
  -1   1   1 55.3095  3.2205   1 
   1   1  -1 58.9186  3.2917   1 
  -1   1  -1 57.1101  3.0381   1 
  -1  -1   1 60.6282  3.3421   3 
   1  -1  -1 57.9572  3.0768   2 
   1  -1  -1 52.2149  3.5076   3 
   1   1   1 61.3234  3.4234   2 
  -2  -1  -1 2500.84   96.28   1 
   2   1  -1 2485.53  102.08   2 
   2  -1   1 2329.49  101.80   2 
   2   1  -1 2455.51   96.47   1 
  -2   1   1 2298.69   96.37   1 
   2  -1   1 2394.95  103.55   3 
  -2  -1  -1 2452.18  103.55   3 
   2   1   1 2589.44  102.18   2 
   2  -1  -1 2322.58  103.58   3 
  -2  -1   1 2487.83  103.53   3 
   2  -1  -1 2340.00  101.80   2 
  -2   1  -1 2353.04   96.30   1 
   3   1  -1 565.406  25.274   2 
  -3  -1  -1 558.723  25.794   3 
  -3  -1  -1 554.015  23.597   1 
   3   1  -1 559.806  23.828   1 
   3  -1   1 569.993  25.873   3 
   3  -1   1 588.139  24.596   2 
  -3   1   1 573.383  23.864   1 
   3  -1  -1 554.397  25.465   3 
  -3  -1   1 563.263  25.346   3 
   3  -1  -1 587.271  24.427   2 
   3   1   1 559.196  24.833   2 
  -3   1  -1 525.765  23.159   1 
   4   1  -1 138.557   8.075   2 
  -4  -1  -1 122.803   8.453   3 
  -4  -1  -1 137.898   7.489   1 
  -4   1   1 162.346   7.975   1 
   4  -1   1 150.640   8.837   3 
   4  -1   1 165.132   7.606   2 
  -4  -1   1 141.876   7.725   1 
   4  -1  -1 148.729   7.669   2 
  -4   1  -1 139.402   7.425   1 
  -4  -1   1 140.991   8.483   3 
   4  -1  -1 149.035   8.800   3 
   4   1   1 149.077   7.992   2 
  -5   1   1 22.3627  3.0502   1 
   5  -1   1 16.9698  2.6562   2 
  -5  -1  -1 19.2777  3.6800   3 
  -5  -1  -1 16.4393  2.8486   1 
   5   1  -1 21.7046  3.2584   2 
  -5   1   1 19.1919  3.0769   1 
   5  -1   1 16.3145  3.7166   3 
   5  -1  -1 16.0403  2.9688   2 
   5  -1  -1 16.9617  3.5609   3 
  -5   1  -1 19.9141  3.0671   1 
  -5  -1   1 16.7526  2.9831   1 
  -5  -1   1 17.5480  3.6857   3 
   5   1   1 20.6684  3.1447   2 
   6   1  -1 157.628   9.672   2 
   6  -1   1 169.854  10.541   3 
  -6   1   1 165.991   9.182   1 
  -6  -1  -1 149.912   8.774   1 
  -6  -1  -1 154.202  10.182   3 
  -6   1   1 181.265   9.437   1 
   6  -1   1 173.842   9.096   2 
  -6  -1   1 153.997  10.180   3 
   6   1   1 152.264   9.443   2 
  -6  -1   1 151.621   8.962   1 
   6  -1  -1 172.822   9.180   2 
  -6   1  -1 180.396   9.141   1 
   6  -1  -1 162.063  10.445   3 
  -6   1  -1 171.862   8.998   1 
  -7  -1  -1 138.193   9.895   3 
  -7   1   1 147.163   8.880   1 
  -7   1   1 137.943   8.491   1 
   7  -1   1 136.612   8.395   2 
  -7  -1  -1 147.447   8.444   1 
   7   1  -1 148.536   9.251   2 
   7  -1   1 130.843   9.856   3 
   7   1  -1 148.995  10.015   3 
   7  -1  -1 128.197   9.546   3 
  -7   1  -1 135.909   8.176   1 
   7   1   1 152.738   8.899   2 
   7  -1  -1 120.758   8.166   2 
  -7  -1   1 150.150   8.524   1 
  -7   1  -1 124.237   8.389   1 
   8  -1   1 198.316  10.872   2 
   8   1  -1 190.634  11.484   2 
   8   1  -1 186.726  12.502   3 
  -8   1   1 190.833  11.104   1 
   8  -1   1 187.763  12.778   3 
  -8   1  -1 180.695  10.351   1 
   8   1   1 189.450  12.379   3 
   8   1   1 186.618  10.981   2 
   8  -1  -1 174.878  10.563   2 
   8  -1  -1 172.775  12.100   3 
   9  -1   1 25.6694  4.4906   2 
  -9   1   1 37.7385  5.2101   1 
   9  -1   1 44.0311  6.8798   3 
   9   1  -1 37.8629  6.4611   3 
   9   1  -1 29.7840  5.1657   2 
   9  -1  -1 33.0356  6.3530   3 
   9   1   1 25.8051  5.0589   2 
   9   1   1 27.8648  6.1107   3 
  -9   1  -1 27.9386  4.6862   1 
   9  -1  -1 30.9868  4.6917   2 
  10  -1   1 45.8277  7.5264   3 
 -10   1   1 39.8537  5.8228   1 
 -10  -1  -1 29.7922  5.0917   1 
  10   1  -1 36.9858  6.8214   3 
  10   1  -1 21.8533  5.2238   2 
  10  -1  -1 30.6717  6.6303   3 
 -10  -1   1 21.8669  5.0947   1 
  10  -1  -1 42.9212  5.6588   2 
  10   1   1 25.3870  6.2505   3 
 -10   1  -1 38.8666  5.4616   1 
  10   1   1 17.4587  4.7054   2 
 -11   1   1 32.5680  5.9164   1 
  11   1  -1 18.3679  5.1748   2 
 -11  -1  -1 30.5981  5.6722   1 
  11   1  -1 35.0692  8.4367   3 
  11  -1   1 38.2732  7.7221   3 
 -11   1  -1 33.7134  5.7482   1 
  11  -1  -1 29.6804  7.2070   3 
  11   1   1 20.1684  6.6936   3 
 -11  -1   1 25.6641  5.5463   1 
  11   1   1 24.7331  5.5583   2 
  12  -1   1 7.52507 5.60782   3 
 -12   1   1 4.86917 4.85511   1 
 -12  -1  -1 12.3105  4.8001   1 
  12   1  -1 5.28053 5.18637   3 
 -12  -1   1 15.0773  5.0829   1 
 -12   1  -1 23.3540  5.5052   1 
  12   1   1 24.3852  6.5393   3 
  12  -1  -1 13.7835  6.0733   3 
 -13  -1  -1 8.55649 4.64248   1 
  13  -1   1 3.37112 5.44398   3 
  13   1  -1 7.22744 7.07445   3 
 -13   1   1 9.60108 5.87718   1 
  13   1   1 13.0274  6.1480   3 
 -13  -1   1 8.15750 4.85829   1 
  13  -1  -1 10.0856  6.1961   3 
 -13   1  -1 -2.9025  3.9261   1 
 -14  -1  -1 7.86866 4.35863   1 
 -14   1   1 10.3558  5.0856   1 
  14  -1   1 14.7550  6.4153   3 
  14   1  -1 12.4506  6.1254   3 
 -14  -1   1 2.28451 4.77768   1 
 -14   1  -1 11.9229  4.9335   1 
  14   1   1 -0.6230  5.2656   3 
  14  -1  -1 18.1855  5.9744   3 
   0   2  -1 5021.39  199.45   1 
   0  -2  -1 4978.77  210.87   2 
   0  -2  -1 5059.34  213.98   3 
   0   2  -1 5017.44  210.97   2 
   0   2   1 4978.70  199.42   1 
   0  -2   1 5108.66  213.99   3 
  -1  -2  -1 773.243  30.826   1 
   1   2  -1 743.810  30.953   1 
   1  -2   1 756.116  33.149   3 
  -1  -2  -1 766.503  33.307   3 
   1   2  -1 749.471  32.769   2 
  -1   2   1 757.942  30.966   1 
   1  -2  -1 770.501  32.390   2 
  -1   2  -1 755.424  32.497   2 
  -1  -2   1 766.033  33.155   3 
   1  -2  -1 752.088  33.301   3 
  -1   2  -1 748.716  30.891   1 
  -2  -2  -1 1918.18   83.00   3 
  -2   2   1 1945.20   77.30   1 
   2  -2   1 1939.29   82.96   3 
   2   2  -1 1882.47   81.85   2 
   2   2  -1 1942.40   77.28   1 
   2  -2  -1 1916.62   81.02   2 
   2   2   1 1857.03   81.61   2 
   2  -2  -1 1998.05   82.86   3 
  -2   2  -1 1967.00   76.94   1 
  -2  -2   1 1862.29   82.57   3 
   3   2  -1 142.146   8.178   2 
   3   2  -1 150.849   7.758   1 
   3  -2   1 156.065   8.674   3 
  -3  -2  -1 145.002   8.497   3 
  -3   2   1 152.395   7.778   1 
  -3  -2  -1 153.084   7.462   1 
   3  -2   1 148.077   6.874   2 
   3  -2  -1 148.721   7.336   2 
  -3   2  -1 164.614   7.768   1 
   3   2   1 148.137   8.263   2 
   3  -2  -1 150.667   8.691   3 
  -3  -2   1 147.938   8.439   3 
   4   2  -1 234.281  12.069   2 
  -4  -2  -1 240.900  12.373   3 
  -4   2   1 211.085  11.089   1 
   4  -2   1 229.270  10.677   2 
   4  -2   1 239.308  12.528   3 
  -4  -2  -1 237.023  10.979   1 
   4  -2  -1 230.386  12.504   3 
  -4  -2   1 254.854  11.437   1 
   4   2   1 256.259  12.145   2 
  -4  -2   1 245.467  12.391   3 
  -4   2  -1 214.695  10.940   1 
   4  -2  -1 207.013  10.863   2 
  -5  -2  -1 13.4087  3.4638   3 
   5   2  -1 8.08134 2.88765   2 
  -5  -2  -1 14.1446  2.6691   1 
   5  -2   1 15.5120  2.1549   2 
   5  -2   1 15.3522  3.7626   3 
  -5   2   1 13.9902  3.0996   1 
   5  -2  -1 14.0423  2.4398   2 
   5   2   1 13.3236  2.9683   2 
  -5  -2   1 9.58703 3.31625   3 
  -5  -2   1 17.9556  2.9428   1 
   5  -2  -1 12.2679  3.6547   3 
  -6  -2  -1 19.2051  3.1151   1 
   6  -2   1 20.3699  2.6218   2 
   6  -2   1 13.9085  3.9313   3 
   6   2  -1 12.1717  3.3917   2 
  -6  -2  -1 14.8186  3.8745   3 
  -6   2   1 16.0526  3.2720   1 
   6   2   1 16.4141  3.3699   2 
  -6   2  -1 15.5850  3.1641   1 
  -6  -2   1 19.3352  4.0818   3 
   6  -2  -1 18.4889  2.7856   2 
   6  -2  -1 24.4078  4.5205   3 
  -6  -2   1 13.4078  3.0075   1 
  -7  -2  -1 138.030   9.653   3 
   7  -2   1 134.776   7.936   2 
   7   2  -1 128.982   9.006   2 
   7  -2   1 139.246  10.084   3 
  -7   2   1 129.465   8.530   1 
  -7  -2  -1 144.870   8.386   1 
  -7   2  -1 135.615   8.094   1 
  -7  -2   1 123.869   8.009   1 
  -7  -2   1 131.035   9.800   3 
   7   2   1 133.972   8.779   2 
   7  -2  -1 121.682   7.626   2 
  -7   2  -1 129.119   8.440   1 
   7  -2  -1 105.925   9.072   3 
  -8  -2  -1 21.6364  5.0270   3 
   8  -2   1 20.6216  3.5875   2 
  -8   2   1 26.0709  4.4713   1 
   8  -2   1 20.8268  5.4140   3 
   8   2  -1 34.7211  5.3823   2 
   8   2   1 24.9905  4.5460   2 
   8  -2  -1 27.2550  4.0026   2 
   8  -2  -1 29.1147  5.7002   3 
  -8   2  -1 22.6278  4.1754   1 
  -9   2   1 12.1296  4.0619   1 
   9   2  -1 10.8795  4.0309   2 
   9   2  -1 11.7595  4.9139   3 
   9  -2   1 8.36666 4.90800   3 
   9   2   1 9.24410 3.99272   2 
  -9   2  -1 4.96526 3.49544   1 
   9   2   1 9.76751 4.81258   3 
   9  -2  -1 6.02526 4.65668   3 
   9  -2  -1 2.76717 2.91613   2 
  10   2  -1 8.97125 4.30086   2 
 -10   2   1 20.7721  4.9365   1 
  10   2  -1 22.3756  5.8117   3 
  10  -2   1 15.5230  5.8921   3 
  10  -2  -1 20.9653  6.2595   3 
 -10   2  -1 17.2781  4.6385   1 
  10   2   1 11.2776  4.5734   2 
  10   2   1 15.2871  5.4628   3 
  11   2  -1 183.379  13.429   3 
  11   2  -1 149.424  11.471   2 
  11  -2   1 123.230  12.653   3 
 -11   2   1 138.823  10.767   1 
 -11   2  -1 117.873   9.842   1 
  11   2   1 155.101  12.558   3 
  11   2   1 175.017  11.578   2 
  11  -2  -1 124.549  12.312   3 
 -12  -2  -1 53.5546  6.9296   1 
  12   2  -1 43.8781  8.3365   3 
 -12   2   1 72.2411  8.1265   1 
  12  -2   1 71.0168  9.8911   3 
  12   2   1 56.5729  8.7806   3 
 -12  -2   1 47.8980  6.9560   1 
  12  -2  -1 51.0288  8.6100   3 
 -12   2  -1 50.2522  7.0202   1 
  13   2  -1 8.00847 5.93885   3 
 -13  -2  -1 13.9972  5.0207   1 
 -13   2   1 6.93032 4.63916   1 
  13  -2   1 16.2963  6.4513   3 
 -13   2  -1 28.5947  6.0700   1 
  13   2   1 4.90991 5.63689   3 
 -13  -2   1 5.94390 4.74788   1 
  13  -2  -1 11.4717  5.9289   3 
  14  -2   1 75.6528 11.0987   3 
 -14  -2  -1 44.1744  7.1753   1 
 -14   2   1 75.1266  8.9680   1 
  14   2  -1 47.0521  9.4595   3 
 -14   2  -1 45.0911  7.5665   1 
 -14  -2   1 69.4423  8.4651   1 
  14   2   1 46.8644  8.4462   3 
  14  -2  -1 75.2233 10.8828   3 
   0  -3  -1 1180.49   51.57   3 
   0   3   1 1184.46   47.94   1 
   0   3   1 1200.06   50.60   2 
   0   3  -1 1172.46   50.44   2 
   0  -3   1 1203.42   51.42   3 
   0   3  -1 1165.44   47.99   1 
   1   3  -1 122.764   6.361   1 
   1   3  -1 121.341   6.413   2 
  -1   3   1 101.907   6.161   1 
  -1  -3  -1 121.792   6.871   3 
   1  -3   1 100.673   6.453   3 
   1  -3  -1 104.699   6.667   3 
  -1   3  -1 99.3697  5.2991   2 
   1  -3  -1 106.988   5.595   2 
   1   3   1 126.034   6.028   1 
  -1  -3   1 121.494   6.530   3 
  -1   3  -1 99.5128  5.9358   1 
   1   3   1 129.950   6.534   2 
  -2  -3  -1 229.108  11.064   1 
  -2  -3  -1 230.183  12.178   3 
   2  -3   1 280.473  12.409   3 
  -2   3   1 262.553  11.385   1 
   2   3  -1 226.004  11.892   2 
   2   3  -1 227.086  11.178   1 
  -2  -3   1 237.208  12.777   3 
   2  -3  -1 278.609  11.623   2 
   2   3   1 214.533  12.496   2 
  -2   3  -1 275.672  11.975   1 
   2  -3  -1 287.235  13.151   3 
  -3  -3  -1 57.8561  4.7740   3 
  -3   3   1 55.4193  4.3410   1 
  -3  -3  -1 51.6550  3.9309   1 
   3   3  -1 44.3709  4.2890   2 
   3   3  -1 45.7419  4.0436   1 
   3  -3   1 48.4024  4.6812   3 
   3   3   1 62.1639  4.8573   2 
  -3   3  -1 56.7769  4.3701   1 
   3  -3  -1 49.8752  4.7565   3 
  -3  -3   1 48.7040  4.4141   3 
   3  -3  -1 44.7501  3.1779   2 
  -4  -3  -1 67.9018  5.7875   3 
   4  -3   1 66.7929  3.6657   2 
   4  -3   1 67.0927  5.8072   3 
  -4  -3  -1 81.0638  5.0076   1 
   4   3  -1 72.3714  5.7110   2 
  -4   3   1 58.7641  4.8977   1 
  -4  -3   1 81.2763  6.0740   3 
   4  -3  -1 71.3581  6.1863   3 
   4  -3  -1 70.2582  4.2903   2 
  -4   3  -1 74.2585  5.1987   1 
   4   3   1 77.7816  6.0796   2 
  -5   3   1 74.6239  5.9580   1 
   5  -3   1 77.7101  4.6108   2 
  -5  -3  -1 78.5120  6.5780   3 
  -5  -3  -1 88.4335  5.6763   1 
   5  -3   1 88.9428  6.8377   3 
   5   3  -1 95.0796  6.8034   2 
  -5  -3   1 95.8518  6.0910   1 
   5   3   1 84.0405  6.3828   2 
   5  -3  -1 82.7719  6.9153   3 
   5  -3  -1 77.9273  5.0497   2 
  -5  -3   1 94.6717  6.8331   3 
  -5   3  -1 90.6016  6.1051   1 
  -6  -3  -1 79.1849  5.7768   1 
   6   3  -1 69.9713  6.5640   2 
   6  -3   1 90.3373  5.0734   2 
  -6  -3  -1 71.8346  6.8714   3 
  -6   3   1 92.9469  6.4286   1 
   6  -3   1 89.3547  7.3172   3 
   6  -3  -1 97.8554  7.4761   3 
  -6  -3   1 77.3326  5.7164   1 
  -6   3  -1 90.2772  6.2409   1 
   6   3   1 79.8794  6.6653   2 
  -6  -3   1 64.6308  6.6173   3 
   6  -3  -1 86.8121  5.3982   2 
  -7  -3  -1 54.8404  4.8330   1 
  -7   3   1 45.1013  5.0899   1 
   7  -3   1 34.7590  3.6205   2 
   7  -3   1 43.7766  6.1004   3 
  -7  -3  -1 45.8567  5.9482   3 
   7  -3  -1 39.0488  3.8953   2 
  -7  -3   1 52.9162  4.9165   1 
   7   3   1 56.2421  5.9479   2 
  -7  -3   1 45.2049  5.8794   3 
  -7   3  -1 40.0966  4.6799   1 
   7  -3  -1 38.3832  5.8215   3 
  -8  -3  -1 208.358  13.632   3 
   8  -3   1 205.283  11.145   2 
  -8   3   1 217.114  12.830   1 
   8   3  -1 229.062  13.599   2 
   8  -3   1 227.639  14.202   3 
   8   3   1 214.208  13.143   2 
  -8   3  -1 217.765  12.140   1 
   8  -3  -1 209.871  11.542   2 
  -8  -3   1 214.080  13.710   3 
   8  -3  -1 251.588  18.425   3 
  -9   3   1 24.0703  4.9668   1 
   9   3  -1 26.5901  5.4155   2 
   9  -3   1 20.9942  5.8150   3 
  -9  -3  -1 23.8472  5.7399   3 
   9  -3  -1 28.8854  6.0565   3 
   9   3   1 26.4433  5.3129   2 
  -9   3  -1 21.9083  4.6231   1 
  -9  -3   1 18.0182  5.8157   3 
 -10   3   1 65.9698  7.2281   1 
  10   3  -1 76.4223  9.1081   3 
  10  -3   1 62.1807  8.7845   3 
  10   3  -1 81.0331  8.3941   2 
  10   3   1 92.3729  8.7099   2 
 -10   3  -1 63.2653  7.0503   1 
  10  -3  -1 60.9325  8.6185   3 
  11   3  -1 40.1243  9.2983   3 
  11   3  -1 33.6744  6.8607   2 
  11  -3   1 34.0072  7.5597   3 
 -11   3   1 38.1386  6.4452   1 
  11   3   1 27.7261  6.1262   2 
  11  -3  -1 13.8264  6.1129   3 
  11   3   1 35.7402  7.2877   3 
 -11   3  -1 22.3385  5.3669   1 
  12   3  -1 20.5169  6.1472   2 
  12  -3   1 32.3691  7.8004   3 
  12   3  -1 31.6268  7.2107   3 
 -12   3   1 27.2317  6.2199   1 
 -12   3  -1 28.3671  6.0353   1 
  12   3   1 32.7371  6.9129   3 
  12   3   1 28.1660  6.3099   2 
  12  -3  -1 32.2403  7.7723   3 
  13   3  -1 4.81061 5.22635   3 
 -13   3   1 3.48046 4.75619   1 
 -13  -3  -1 8.45635 4.48195   1 
  13  -3   1 6.92160 5.63390   3 
  13  -3  -1 11.2929  5.7366   3 
 -13   3  -1 11.2403  4.9922   1 
 -13  -3   1 -0.1141  4.1641   1 
  13   3   1 2.56215 4.88335   3 
 -14   3   1 50.7450  7.8809   1 
 -14  -3  -1 43.4765  6.9100   1 
  14  -3   1 55.3263  9.8574   3 
  14   3  -1 42.6526  8.1953   3 
 -14  -3   1 33.1527  6.9174   1 
  14  -3  -1 48.1292  9.3069   3 
 -14   3  -1 43.1307  7.3588   1 
  14   3   1 49.2190  9.3160   3 
   0   4  -1 992.986  42.521   2 
   0  -4  -1 976.733  43.640   3 
   0   4  -1 997.616  40.614   1 
   0   4   1 988.880  42.598   2 
   0   4   1 983.710  40.547   1 
   0  -4   1 976.620  43.430   3 
   1   4  -1 311.763  15.376   2 
   1  -4   1 329.203  15.785   3 
  -1  -4  -1 335.891  15.984   3 
   1   4  -1 328.904  14.778   1 
  -1   4   1 328.277  14.742   1 
   1   4   1 323.368  15.017   1 
   1  -4  -1 346.407  16.486   3 
   1   4   1 329.348  15.920   2 
  -1  -4   1 325.109  16.126   3 
  -1   4  -1 353.722  15.174   2 
  -1   4  -1 340.800  15.194   1 
   1  -4  -1 344.733  15.253   2 
   2   4  -1 1909.52   82.25   2 
   2   4  -1 1951.15   77.65   1 
   2  -4   1 1878.34   83.31   3 
  -2   4   1 1916.72   77.65   1 
  -2  -4  -1 1948.78   83.42   3 
   2  -4  -1 1901.46   83.52   3 
   2   4   1 1921.99   82.38   2 
   2   4   1 1946.33   77.54   1 
   2  -4  -1 1952.68   81.18   2 
  -2  -4   1 1975.24   83.34   3 
  -2   4  -1 1864.70   77.60   1 
  -2   4  -1 1894.69   81.09   2 
  -3   4   1 421.470  19.464   1 
  -3  -4  -1 448.461  21.137   3 
   3   4  -1 444.635  20.858   2 
  -3  -4  -1 439.879  19.322   1 
   3   4  -1 439.183  19.507   1 
   3  -4   1 438.648  21.179   3 
  -3  -4   1 425.978  20.647   3 
   3  -4  -1 423.590  20.846   3 
  -3   4  -1 431.326  19.116   1 
   3  -4  -1 438.282  18.850   2 
   3   4   1 438.275  20.587   2 
  -4  -4  -1 56.7347  4.6212   1 
   4   4  -1 78.6963  5.4344   1 
  -4   4   1 51.4324  4.8232   1 
   4  -4  -1 55.5185  3.6195   2 
  -4  -4   1 71.0589  5.7985   3 
   4  -4  -1 65.8342  5.9117   3 
  -4   4  -1 63.2462  5.0438   1 
   5  -4   1 165.262  10.802   3 
  -5  -4  -1 181.912  10.746   3 
  -5  -4  -1 179.295   9.371   1 
   5   4  -1 183.343  10.653   2 
   5  -4   1 167.526   7.875   2 
  -5   4   1 180.136   9.730   1 
   5  -4  -1 181.498  11.076   3 
  -5   4  -1 185.652   9.785   1 
   5  -4  -1 185.885   8.733   2 
  -5  -4   1 159.953  10.534   3 
   5   4   1 184.682  10.791   2 
   6  -4   1 195.463  12.776   3 
  -6  -4  -1 226.379  11.371   1 
  -6   4   1 228.616  11.895   1 
   6   4  -1 218.452  12.595   2 
   6  -4   1 208.479   9.959   2 
  -6  -4  -1 223.349  12.907   3 
  -6  -4   1 217.240  12.661   3 
   6   4   1 214.902  12.520   2 
  -6  -4   1 192.932  11.099   1 
  -6   4  -1 218.829  11.494   1 
   6  -4  -1 223.815  10.485   2 
   6  -4  -1 216.071  13.199   3 
   7  -4   1 14.4032  2.2572   2 
  -7  -4  -1 25.1225  3.4337   1 
  -7   4   1 11.4913  3.7017   1 
   7  -4   1 14.7777  4.5493   3 
   7   4  -1 21.4357  4.5443   2 
  -7  -4  -1 21.6085  4.7356   3 
  -7   4  -1 17.9782  3.7636   1 
   7  -4  -1 5.91076 4.11008   3 
  -7  -4   1 21.4214  4.6351   3 
   7   4   1 16.1409  4.0409   2 
   7  -4  -1 18.0397  2.6987   2 
  -8  -4  -1 139.675  10.779   3 
  -8   4   1 134.841   9.656   1 
   8  -4   1 156.960  11.753   3 
   8   4  -1 147.365  10.468   2 
  -8   4  -1 137.280   9.265   1 
  -8  -4   1 142.320  10.599   3 
   8   4   1 134.111  10.093   2 
   8  -4  -1 133.239  10.785   3 
  -9   4   1 182.371  11.400   1 
   9   4  -1 164.695  12.109   2 
  -9  -4  -1 161.498  12.327   3 
   9  -4   1 166.731  12.618   3 
   9   4   1 158.832  11.518   2 
  -9  -4   1 141.500  11.712   3 
   9  -4  -1 175.445  12.672   3 
  -9   4  -1 175.120  10.883   1 
  10   4  -1 34.9337  6.5523   2 
  10  -4   1 73.8592  9.0974   3 
 -10   4   1 56.5715  6.9362   1 
 -10  -4  -1 48.0033  7.7779   3 
 -10   4  -1 55.1061  6.5977   1 
  10  -4  -1 62.8085  8.7166   3 
  10   4   1 40.8889  6.4865   2 
 -10  -4   1 34.7459  7.1289   3 
  11   4  -1 12.8812  5.7501   3 
  11   4  -1 13.5441  5.6207   2 
 -11   4   1 18.6542  5.4822   1 
  11  -4   1 26.4288  7.2573   3 
  11   4   1 20.1899  5.9306   2 
  11  -4  -1 17.1413  6.5733   3 
 -11   4  -1 13.5793  4.9025   1 
  12   4  -1 1.75473 4.52959   3 
  12  -4   1 14.7297  6.7118   3 
  12   4  -1 4.69214 5.38264   2 
 -12   4   1 3.70500 4.29404   1 
  12   4   1 -4.3264  4.5884   2 
  12  -4  -1 9.44965 6.50368   3 
  12   4   1 -5.0184  4.3256   3 
 -12   4  -1 5.64585 4.12398   1 
  13  -4   1 -5.8218  4.8523   3 
 -13   4   1 11.9240  5.0891   1 
  13   4  -1 0.51269 4.89475   2 
  13   4  -1 1.74263 4.69105   3 
 -13   4  -1 -1.9548  4.0035   1 
  13   4   1 -4.0983  4.6145   3 
  13  -4  -1 6.06682 6.19376   3 
 -14  -4  -1 1.60818 3.74676   1 
  14   4  -1 1.02641 5.14548   3 
 -14   4   1 8.22744 4.72608   1 
  14  -4   1 6.88933 6.07724   3 
  14  -4  -1 4.17836 6.95407   3 
 -14   4  -1 -4.5574  3.9018   1 
 -14  -4   1 8.51466 4.89483   1 
  14   4   1 5.14930 5.80139   3 
   0   5   1 17.6533  2.6526   2 
   0   5  -1 17.0343  2.5102   2 
   0  -5   1 17.5501  3.1515   3 
   0   5   1 8.87924 2.62614   1 
   0   5  -1 13.1456  2.7978   1 
   0  -5  -1 9.92354 3.04572   3 
   1   5  -1 54.8186  4.5729   2 
  -1   5   1 49.4416  4.3644   1 
  -1   5   1 50.1149  3.9670   2 
  -1  -5  -1 57.5973  5.0055   3 
   1   5  -1 56.6163  4.5445   1 
   1  -5   1 55.1861  4.9319   3 
  -1   5  -1 47.4642  4.2960   1 
  -1   5  -1 44.1241  3.5482   2 
  -1  -5   1 51.7948  4.7080   3 
   1  -5  -1 48.2200  4.8525   3 
   1   5   1 54.9056  4.4897   2 
   1   5   1 56.6157  4.3026   1 
   2  -5   1 19.8089  3.6521   3 
   2   5  -1 27.3548  3.3976   1 
  -2  -5  -1 26.1899  3.9953   3 
  -2   5   1 22.2772  3.3488   1 
   2   5  -1 28.5634  3.7445   2 
   2   5   1 24.2138  3.4579   2 
   2   5   1 25.4462  3.2698   1 
  -2  -5   1 29.1435  3.8531   3 
   2  -5  -1 22.0034  2.3669   2 
   2  -5  -1 14.9593  3.5420   3 
  -2   5  -1 20.3859  3.2565   1 
  -2   5  -1 19.6962  1.9559   2 
  -3  -5  -1 307.592  15.973   3 
   3   5  -1 280.682  15.587   2 
   3   5  -1 308.018  14.651   1 
   3  -5   1 328.048  16.111   3 
  -3   5   1 329.083  14.932   1 
  -3   5  -1 340.308  14.322   2 
   3   5   1 298.310  16.422   2 
   3  -5  -1 335.222  16.982   3 
  -3  -5   1 315.739  16.570   3 
  -3   5  -1 345.830  15.605   1 
   3  -5  -1 335.848  14.709   2 
  -4  -5  -1 218.209  11.113   1 
  -4   5   1 206.996  11.286   1 
   4   5  -1 226.278  12.342   2 
   4   5  -1 224.668  11.366   1 
  -4  -5  -1 215.713  12.386   3 
   4  -5   1 215.402  12.471   3 
  -4  -5   1 203.049  12.124   3 
   4  -5  -1 220.678   9.988   2 
   4   5   1 221.468  12.352   2 
   4  -5  -1 224.249  12.673   3 
  -4   5  -1 226.628  11.397   1 
  -5  -5  -1 46.0895  4.2875   1 
   5   5  -1 36.8272  5.1148   2 
   5  -5   1 29.8495  5.0262   3 
  -5  -5  -1 52.4459  5.5705   3 
  -5   5   1 41.1294  4.5876   1 
   5  -5  -1 40.0594  5.3608   3 
  -5   5  -1 39.4285  4.4213   1 
  -5  -5   1 45.7894  5.1834   3 
   5   5   1 38.2025  4.8887   2 
   5  -5  -1 30.5220  2.6354   2 
  -6  -5  -1 21.4051  3.3839   1 
   6   5  -1 27.3027  4.8605   2 
   6  -5   1 22.9697  4.9172   3 
  -6  -5  -1 15.4665  4.8944   3 
  -6   5   1 26.3814  4.3779   1 
   6  -5  -1 23.9723  4.9887   3 
  -6  -5   1 26.8402  4.6951   3 
   6   5   1 23.4040  4.4121   2 
  -6   5  -1 27.8893  4.1551   1 
   6  -5  -1 22.8368  2.3946   2 
   7   5  -1 7.38283 3.58589   2 
  -7   5   1 13.6402  4.0051   1 
   7  -5   1 13.5649  4.7936   3 
  -7  -5  -1 10.2140  4.1593   3 
   7  -5  -1 5.58514 3.98974   3 
  -7   5  -1 9.58680 3.65239   1 
   7   5   1 8.48228 3.61292   2 
  -7  -5   1 11.8859  4.1463   3 
   8   5  -1 31.9254  5.7484   2 
   8  -5   1 25.7583  6.1858   3 
  -8   5   1 24.0859  4.9103   1 
  -8  -5  -1 38.8471  6.3477   3 
  -8  -5   1 36.6367  6.4430   3 
  -8   5  -1 30.5716  5.1072   1 
   8  -5  -1 31.4108  6.3371   3 
   8   5   1 42.5404  6.2067   2 
  -9  -5  -1 95.9123  9.5887   3 
   9   5  -1 94.3451  9.5503   2 
   9  -5   1 104.103  10.568   3 
  -9   5   1 86.1205  8.1359   1 
  -9   5  -1 83.2506  7.7842   1 
   9  -5  -1 71.3084  9.0037   3 
   9   5   1 82.3138  8.5417   2 
  -9  -5   1 95.5568  9.3728   3 
  10  -5   1 108.553  10.938   3 
  10   5  -1 72.2133  8.7349   2 
 -10   5   1 69.1036  7.7679   1 
 -10  -5  -1 53.5667  8.4491   3 
 -10  -5   1 65.6795  8.7173   3 
  10   5   1 69.4391  8.4648   2 
 -10   5  -1 78.4438  7.7722   1 
  10  -5  -1 70.4820  9.4688   3 
  11  -5   1 12.3647  6.0946   3 
 -11  -5  -1 9.57425 5.65273   3 
 -11   5   1 1.76781 4.44271   1 
  11   5  -1 13.7710  5.8247   2 
  11  -5  -1 1.44297 5.32579   3 
 -11  -5   1 8.97813 5.55110   3 
  11   5   1 9.52110 5.19396   2 
 -11   5  -1 2.28756 4.28292   1 
  12  -5   1 74.6508 10.9724   3 
  12   5  -1 51.8864  9.0160   3 
  12   5  -1 61.8820  8.9960   2 
 -12   5   1 65.5741  8.3111   1 
  12  -5  -1 50.3549  9.0468   3 
 -12   5  -1 47.4054  7.0702   1 
  12   5   1 49.0545  8.7042   3 
  12   5   1 44.1928  8.1891   2 
  13   5  -1 -4.4769  4.4969   2 
  13   5  -1 6.98143 5.38527   3 
 -13   5   1 -4.3766  4.1459   1 
  13  -5   1 6.92217 5.46363   3 
  13   5   1 2.20632 4.99257   3 
  13  -5  -1 2.18296 5.56168   3 
 -13   5  -1 6.33846 4.81535   1 
  13   5   1 -2.1413  4.8627   2 
  14  -5   1 24.6048  6.8150   3 
  14   5  -1 6.04259 5.18565   3 
 -14   5   1 2.30057 4.16930   1 
 -14   5  -1 1.98325 4.07526   1 
  14  -5  -1 11.7502  6.5293   3 
  14   5   1 21.4365  6.5780   3 
   0   6  -1 80.9309  5.6216   2 
   0   6   1 84.8439  6.0678   1 
   0   6  -1 102.319   6.714   1 
   0  -6   1 86.9689  6.6905   3 
   0  -6  -1 82.9359  6.7420   3 
   0   6   1 80.1890  5.8337   2 
   1  -6   1 110.284   7.800   3 
  -1  -6  -1 137.186   8.731   3 
  -1   6   1 96.4792  7.1406   1 
   1   6  -1 143.140   7.726   2 
   1   6  -1 129.821   7.403   1 
  -1   6   1 108.545   6.719   2 
  -1   6  -1 103.817   6.555   2 
  -1  -6   1 121.761   7.929   3 
  -1   6  -1 105.540   7.254   1 
   1   6   1 139.457   7.478   1 
   1   6   1 143.798   7.807   2 
   1  -6  -1 109.278   7.917   3 
  -2   6   1 77.0467  5.8059   1 
  -2   6   1 85.6052  4.8232   2 
   2  -6   1 75.1032  6.2769   3 
   2   6  -1 58.9919  5.5401   2 
   2   6  -1 66.7380  5.4525   1 
  -2  -6  -1 65.6475  5.9637   3 
  -2  -6   1 65.0034  5.8338   3 
  -2   6  -1 81.6451  4.4545   2 
   2   6   1 70.9211  5.4823   1 
   2   6   1 71.5599  5.7827   2 
  -2   6  -1 67.6707  5.5297   1 
   3   6  -1 217.692  11.470   1 
  -3  -6  -1 208.734  12.365   3 
  -3   6   1 222.159  11.613   1 
   3  -6   1 234.789  12.655   3 
   3   6  -1 209.217  12.144   2 
   3  -6  -1 215.332  12.676   3 
   3   6   1 197.917  12.159   2 
  -3   6  -1 229.883  10.100   2 
   3   6   1 240.872  11.466   1 
  -3  -6   1 208.543  12.227   3 
  -3   6  -1 234.067  11.729   1 
   4   6  -1 274.144  14.659   2 
  -4  -6  -1 275.752  14.686   3 
   4  -6   1 247.478  14.516   3 
   4   6  -1 254.187  13.270   1 
  -4   6   1 262.519  13.440   1 
   4  -6  -1 258.827  11.644   2 
  -4  -6   1 266.208  14.216   3 
   4  -6  -1 244.536  14.433   3 
  -4   6  -1 257.177  13.187   1 
   4   6   1 258.204  14.226   2 
  -5  -6  -1 22.5172  4.5025   3 
   5   6  -1 22.0244  3.7532   1 
  -5   6   1 32.0697  4.4290   1 
  -5  -6  -1 22.3768  3.4786   1 
   5   6  -1 20.7392  4.2473   2 
   5  -6   1 19.9839  4.6051   3 
  -5  -6   1 20.5958  4.2834   3 
  -5   6  -1 23.0307  4.0985   1 
   5  -6  -1 27.3796  4.9209   3 
   5   6   1 17.6632  4.0140   2 
   5  -6  -1 21.2393  1.8144   2 
   6  -6   1 201.207  13.155   3 
   6   6  -1 206.478  12.799   2 
  -6   6   1 212.375  11.875   1 
  -6  -6  -1 197.270  12.602   3 
  -6  -6   1 205.308  12.648   3 
  -6   6  -1 211.634  11.804   1 
   6  -6  -1 187.270  12.858   3 
   6   6   1 209.514  12.777   2 
   7   6  -1 0.38698 3.37513   2 
   7  -6   1 5.04181 4.46482   3 
  -7   6   1 0.95238 3.50371   1 
  -7  -6  -1 4.37811 3.95715   3 
  -7   6  -1 -1.1646  3.1988   1 
   7  -6  -1 -1.6102  4.1941   3 
   7   6   1 -0.0056  3.2636   2 
  -7  -6   1 2.40181 4.47825   3 
   8   6  -1 61.5476  7.6440   2 
  -8  -6  -1 78.0669  8.2851   3 
   8  -6   1 59.3399  8.2217   3 
  -8   6   1 75.4885  7.1991   1 
  -8   6  -1 49.9146  6.1877   1 
   8   6   1 63.8230  7.6147   2 
  -8  -6   1 59.2722  7.5407   3 
   8  -6  -1 68.6885  8.3743   3 
   9   6  -1 176.740  12.236   2 
  -9  -6  -1 176.759  12.718   3 
   9  -6   1 147.192  12.882   3 
  -9   6   1 144.884  11.008   1 
  -9   6  -1 157.761  10.707   1 
   9  -6  -1 132.635  12.466   3 
   9   6   1 176.236  12.379   2 
  -9  -6   1 161.470  12.487   3 
  10   6  -1 92.7231 10.2122   2 
  10  -6   1 84.7118 10.4063   3 
 -10  -6  -1 69.5167  9.3376   3 
 -10   6   1 89.2554  8.8216   1 
 -10   6  -1 76.0472  7.9814   1 
  10   6   1 59.7685  8.6711   2 
  10  -6  -1 96.5196 10.6743   3 
 -10  -6   1 61.4885  9.0819   3 
 -11   6   1 48.9297  7.2111   1 
 -11  -6  -1 40.4391  7.9014   3 
  11  -6   1 44.1045  8.7168   3 
  11   6  -1 44.7287  7.7665   2 
 -11  -6   1 25.8527  6.9288   3 
  11   6   1 46.9895  8.1583   2 
 -11   6  -1 32.5812  6.3617   1 
  11  -6  -1 40.9137  8.6179   3 
  12  -6   1 21.5374  7.5130   3 
  12   6  -1 17.3002  6.3690   2 
 -12   6   1 26.7818  6.2045   1 
 -12  -6  -1 30.6273  8.0224   3 
 -12  -6   1 19.3585  6.8263   3 
  12  -6  -1 22.8969  7.3616   3 
 -12   6  -1 24.7688  5.8492   1 
  12   6   1 35.0813  7.3503   2 
  13   6  -1 -2.7109  5.2599   2 
  13  -6   1 8.74635 6.16590   3 
  13   6  -1 2.68814 4.38382   3 
 -13   6   1 10.4324  5.2467   1 
 -13   6  -1 2.56543 4.30014   1 
  13  -6  -1 2.22870 4.95802   3 
  13   6   1 10.4742  6.0256   3 
  13   6   1 2.11678 5.29289   2 
 -14   6   1 -2.1951  4.2150   1 
  14  -6   1 5.93433 5.30766   3 
  14   6  -1 2.08363 4.26062   3 
  14   6  -1 0.90882 4.90693   2 
 -14   6  -1 1.65067 4.66040   1 
  14   6   1 -4.1796  4.5264   3 
  14  -6  -1 0.23845 5.71670   3 
   0   7  -1 26.2323  3.3251   2 
   0   7   1 22.6568  3.6747   1 
   0   7   1 23.4474  3.3834   2 
   0   7  -1 28.4529  3.8368   1 
   0  -7  -1 18.1843  4.0003   3 
   0  -7   1 24.5267  4.1576   3 
  -1   7   1 305.220  15.095   2 
  -1  -7  -1 314.506  16.532   3 
  -1   7   1 305.913  15.232   1 
   1   7  -1 335.947  15.867   2 
   1  -7   1 307.878  16.409   3 
   1   7  -1 307.242  15.249   1 
  -1   7  -1 311.757  15.449   1 
   1   7   1 325.446  15.384   1 
   1  -7  -1 310.404  16.767   3 
  -1  -7   1 321.779  16.488   3 
   1   7   1 329.530  16.102   2 
  -1   7  -1 305.514  15.121   2 
  -2   7   1 5.21204 2.75714   1 
   2   7  -1 11.4795  3.0397   2 
  -2   7   1 6.64696 1.88891   2 
   2  -7   1 3.02396 3.16265   3 
  -2  -7  -1 8.71005 3.41555   3 
   2   7  -1 13.1741  3.1477   1 
   2   7   1 10.5479  2.9000   1 
  -2   7  -1 6.91179 1.79528   2 
  -2  -7   1 13.5989  3.4649   3 
  -2   7  -1 11.2849  3.2296   1 
   2  -7  -1 7.93030 3.47641   3 
   2   7   1 8.20381 3.02462   2 
  -3   7   1 231.689  12.265   1 
   3   7  -1 219.239  12.817   2 
  -3  -7  -1 216.249  12.940   3 
   3   7  -1 226.394  12.113   1 
  -3   7   1 240.076  10.981   2 
   3  -7   1 221.374  13.169   3 
  -3   7  -1 215.633  11.893   1 
  -3  -7   1 221.493  12.685   3 
   3   7   1 220.009  11.566   1 
   3  -7  -1 238.423  13.285   3 
  -3   7  -1 224.904  10.372   2 
   3   7   1 206.798  12.508   2 
  -4   7   1 137.131   6.582   2 
   4   7  -1 129.155   9.042   2 
   4   7  -1 120.056   8.131   1 
  -4   7   1 120.996   8.499   1 
  -4  -7  -1 131.718   9.283   3 
   4  -7   1 126.094   9.302   3 
   4   7   1 124.479   8.032   1 
  -4   7  -1 123.463   5.838   2 
  -4  -7   1 139.996   9.421   3 
   4  -7  -1 139.710   9.574   3 
  -4   7  -1 133.201   8.521   1 
   4   7   1 125.257   8.936   2 
  -5   7   1 133.170   6.720   2 
   5   7  -1 154.224  10.286   2 
  -5  -7  -1 160.495  10.400   3 
   5   7  -1 172.409   9.476   1 
  -5   7   1 135.389   9.192   1 
   5  -7   1 134.964  10.749   3 
  -5  -7   1 173.507  12.824   3 
   5   7   1 165.712  10.773   2 
   5  -7  -1 128.661  10.468   3 
  -6  -7  -1 58.6788  6.7243   3 
  -6   7   1 44.4456  5.6195   1 
   6  -7   1 48.2502  6.6597   3 
   6   7  -1 46.0035  6.2725   2 
   6   7   1 37.1150  5.8861   2 
   6  -7  -1 44.0460  6.5113   3 
  -6  -7   1 49.0545  6.2403   3 
  -6   7  -1 46.7852  5.6380   1 
  -7   7   1 12.2672  4.2456   1 
   7   7  -1 11.9398  4.5818   2 
   7  -7   1 24.4775  5.8948   3 
  -7  -7  -1 19.8165  5.1097   3 
  -7  -7   1 15.6396  4.8507   3 
   7  -7  -1 12.6218  5.3471   3 
  -7   7  -1 14.1660  4.4729   1 
   7   7   1 20.3424  5.0115   2 
  -8  -7  -1 29.4709  6.2243   3 
   8   7  -1 26.9671  5.8542   2 
  -8   7   1 30.3240  5.5936   1 
   8  -7   1 22.1956  6.1962   3 
   8   7   1 25.1232  5.5803   2 
  -8   7  -1 19.9302  4.9463   1 
  -8  -7   1 23.5966  5.9075   3 
   8  -7  -1 25.8218  6.1301   3 
   9  -7   1 23.7161  6.8614   3 
  -9  -7  -1 18.5199  5.8965   3 
   9   7  -1 11.6328  4.8217   2 
  -9   7   1 20.1264  5.3611   1 
   9  -7  -1 18.7410  6.3960   3 
  -9  -7   1 17.0345  5.6659   3 
   9   7   1 11.7853  5.2511   2 
  -9   7  -1 12.1946  4.7019   1 
 -10  -7  -1 11.8646  5.9888   3 
 -10   7   1 13.5740  5.3314   1 
  10   7  -1 8.64981 5.40442   2 
  10  -7   1 12.9029  6.4875   3 
  10  -7  -1 17.5046  6.7218   3 
 -10   7  -1 19.9894  5.3228   1 
  10   7   1 15.8074  5.8088   2 
 -10  -7   1 19.9650  6.2433   3 
 -11  -7  -1 21.6183  6.8630   3 
  11  -7   1 10.0809  6.6695   3 
  11   7  -1 15.3458  6.5641   2 
 -11   7   1 24.2157  5.9686   1 
  11   7   1 8.86314 5.62913   2 
 -11   7  -1 9.24305 4.95328   1 
 -11  -7   1 20.1051  6.4565   3 
  11  -7  -1 6.65904 6.00751   3 
  12   7  -1 42.2581  7.9501   2 
 -12  -7  -1 46.8028  8.8299   3 
  12  -7   1 51.0120 10.1678   3 
 -12   7   1 38.4573  7.4290   1 
 -12   7  -1 42.6212  7.1857   1 
 -12  -7   1 43.6107  8.5540   3 
  12   7   1 38.1180  8.0380   2 
  12  -7  -1 45.6202  9.4965   3 
 -13   7   1 -9.4927  4.1059   1 
  13   7  -1 5.06421 5.61952   2 
 -13  -7  -1 7.34247 6.23741   3 
  13   7  -1 5.44907 5.01370   3 
  13  -7   1 15.7294  6.7473   3 
  13   7   1 -4.0489  4.8918   2 
 -13   7  -1 2.83048 4.94736   1 
  13  -7  -1 -1.1045  6.0717   3 
   0   8  -1 -0.2953  1.8570   2 
   0   8   1 4.22850 2.43309   1 
   0  -8  -1 5.30689 3.46095   3 
   0  -8   1 1.91879 3.16693   3 
   0   8   1 0.26999 2.01049   2 
   0   8  -1 0.43993 2.59050   1 
  -1  -8  -1 199.706  12.162   3 
   1   8  -1 189.633  11.236   2 
   1   8  -1 184.584  11.030   1 
  -1   8   1 214.245  11.406   1 
   1  -8   1 203.467  12.060   3 
  -1   8   1 204.010  10.782   2 
  -1   8  -1 210.338  10.699   2 
   1   8   1 187.047  10.996   1 
   1   8   1 200.304  11.529   2 
   1  -8  -1 198.679  12.231   3 
  -1  -8   1 204.421  12.101   3 
  -1   8  -1 205.020  11.397   1 
   2  -8   1 353.440  18.660   3 
  -2   8   1 335.970  17.238   1 
   2   8  -1 355.672  18.087   2 
  -2   8   1 362.305  16.813   2 
   2   8  -1 344.387  17.195   1 
  -2  -8  -1 350.365  18.506   3 
   2   8   1 374.721  17.649   1 
   2   8   1 357.287  18.628   2 
   2  -8  -1 373.455  19.415   3 
  -2   8  -1 338.142  16.853   2 
  -2  -8   1 363.865  18.811   3 
  -2   8  -1 376.091  17.844   1 
  -3   8   1 11.5729  3.6214   1 
   3   8  -1 8.96876 3.18568   1 
  -3  -8  -1 15.9009  4.0292   3 
  -3   8   1 8.77394 1.93372   2 
   3   8  -1 11.8235  3.5123   2 
   3  -8   1 8.66657 3.69809   3 
   3   8   1 10.8299  3.4924   2 
  -3   8  -1 16.1837  3.8090   1 
   3   8   1 15.4871  3.3802   1 
  -3  -8   1 17.3651  4.1511   3 
   3  -8  -1 16.7781  4.5732   3 
  -3   8  -1 12.9155  1.8908   2 
   4   8  -1 93.9849  7.7172   2 
  -4  -8  -1 92.5597  7.9325   3 
  -4   8   1 86.7905  5.1287   2 
   4   8  -1 93.4575  7.3491   1 
   4  -8   1 97.6626  8.2996   3 
  -4   8   1 92.0792  7.4271   1 
   4   8   1 87.2544  6.5850   1 
   4  -8  -1 75.1244  8.6173   3 
  -4  -8   1 91.9746  7.8983   3 
  -4   8  -1 81.1700  4.3727   2 
  -4   8  -1 88.4435  7.2046   1 
   4   8   1 87.6213  7.3517   2 
   5   8  -1 12.9568  3.9801   2 
  -5  -8  -1 9.26655 3.97918   3 
   5  -8   1 9.89182 4.45892   3 
  -5   8   1 11.1678  3.9304   1 
  -5   8  -1 15.2274  4.0486   1 
   5   8   1 11.2536  4.1159   2 
   5  -8  -1 9.50094 4.38372   3 
  -5  -8   1 9.87164 4.26029   3 
  -6  -8  -1 11.1515  4.5383   3 
   6   8  -1 6.54362 4.53063   2 
   6  -8   1 -0.6522  4.4628   3 
  -6   8   1 5.47935 3.74822   1 
   6   8   1 5.90796 4.80772   2 
  -6   8  -1 4.76624 3.88867   1 
  -6  -8   1 10.8028  4.3910   3 
   6  -8  -1 10.8422  4.8668   3 
  -7   8   1 25.1522  5.2727   1 
  -7  -8  -1 35.9798  6.4138   3 
   7   8  -1 42.0088  6.7241   2 
   7  -8   1 24.5217  6.4293   3 
  -7   8  -1 19.0908  4.7074   1 
   7   8   1 30.7695  5.9593   2 
   7  -8  -1 10.2082  5.4349   3 
  -7  -8   1 38.3081  6.3857   3 
  -8   8   1 69.3850  7.5531   1 
   8  -8   1 61.9810  8.7534   3 
   8   8  -1 49.7165  7.6003   2 
  -8  -8  -1 69.3355  8.3262   3 
  -8  -8   1 60.5597  8.0559   3 
   8  -8  -1 65.0328  8.9865   3 
  -8   8  -1 58.8314  7.0927   1 
   8   8   1 64.5550  8.4753   2 
  -9   8   1 76.3883  8.4103   1 
   9  -8   1 89.6838 10.6213   3 
  -9  -8  -1 86.1672  9.7041   3 
   9   8  -1 80.4678  9.5976   2 
  -9   8  -1 96.0347  8.8508   1 
   9  -8  -1 77.2853 10.0031   3 
  -9  -8   1 65.9723  8.7360   3 
   9   8   1 68.4952  9.0078   2 
  10   8  -1 36.3534  7.6385   2 
  10  -8   1 23.6422  7.2582   3 
 -10   8   1 34.0027  6.5147   1 
 -10  -8  -1 32.9338  7.2338   3 
  10   8   1 28.8635  6.9739   2 
 -10  -8   1 30.5175  7.0995   3 
 -10   8  -1 30.6223  6.0554   1 
  10  -8  -1 36.8294  7.8068   3 
 -11  -8  -1 -2.1830  4.6988   3 
  11  -8   1 5.76087 6.60740   3 
  11   8  -1 -1.4347  4.8064   2 
 -11   8   1 8.45343 4.85888   1 
 -11   8  -1 4.53628 4.72187   1 
  11  -8  -1 8.23214 6.40484   3 
  11   8   1 3.57479 5.01751   2 
 -11  -8   1 7.70538 5.73688   3 
  12  -8   1 11.7503  6.8125   3 
 -12   8   1 10.9184  5.2416   1 
  12   8  -1 4.61018 5.96304   2 
 -12  -8  -1 13.1670  6.2015   3 
  12  -8  -1 7.40245 5.92608   3 
  12   8   1 15.4110  6.0017   2 
 -12  -8   1 11.1511  6.1473   3 
 -12   8  -1 -2.6919  4.0847   1 
  13   8  -1 9.15880 5.78698   2 
 -13  -8  -1 15.9735  6.5308   3 
  13  -8   1 21.0176  7.9421   3 
 -13   8   1 9.06238 5.32645   1 
 -13   8  -1 9.70190 4.85627   1 
  13  -8  -1 9.15078 6.35024   3 
  13   8   1 15.6392  6.0140   2 
 -13  -8   1 16.0035  6.7270   3 
   0   9  -1 7.75245 2.77129   2 
   0   9   1 8.79251 3.32454   1 
   0   9  -1 10.1494  3.4035   1 
   0  -9   1 7.33594 3.52046   3 
   0  -9  -1 6.99212 3.51826   3 
   0   9   1 6.16170 2.58497   2 
  -1  -9  -1 173.237  11.273   3 
  -1   9   1 162.834   9.637   2 
   1  -9   1 164.663  11.143   3 
  -1   9   1 167.582  10.200   1 
   1   9  -1 167.740  10.336   2 
   1   9  -1 171.715  10.424   1 
  -1   9  -1 157.979   9.298   2 
  -1   9  -1 154.950  10.042   1 
   1  -9  -1 158.186  10.955   3 
   1   9   1 175.220  10.342   1 
  -1  -9   1 173.363  10.971   3 
   1   9   1 166.601  10.292   2 
   2  -9   1 22.4507  4.9314   3 
   2   9  -1 24.4176  4.9833   1 
  -2  -9  -1 27.8795  4.8594   3 
   2   9  -1 23.1856  4.2812   2 
  -2   9   1 10.1280  3.6848   1 
  -2   9   1 20.6831  3.0350   2 
  -2   9  -1 16.6523  4.1442   1 
   2   9   1 20.9387  4.4055   1 
  -2   9  -1 16.4889  2.6970   2 
  -2  -9   1 19.8608  4.5419   3 
   2  -9  -1 23.4797  4.9854   3 
   2   9   1 28.8620  4.5783   2 
  -3  -9  -1 55.4197  6.4271   3 
   3   9  -1 52.5485  5.7382   1 
  -3   9   1 48.1881  5.6233   1 
   3   9  -1 62.1782  6.4254   2 
  -3   9   1 44.4884  3.9964   2 
   3  -9   1 50.5901  6.3538   3 
  -3   9  -1 38.9206  5.4979   1 
   3  -9  -1 51.0459  6.6813   3 
  -3  -9   1 60.1245  6.4628   3 
   3   9   1 61.2794  6.4213   2 
   3   9   1 48.2542  5.3662   1 
  -3   9  -1 45.2118  3.6337   2 
  -4  -9  -1 627.287  32.510   3 
  -4   9   1 662.524  30.575   1 
   4  -9   1 681.770  33.067   3 
  -4   9   1 683.053  29.455   2 
   4   9  -1 674.089  32.521   2 
  -4   9  -1 662.939  28.300   2 
  -4  -9   1 644.038  31.776   3 
   4  -9  -1 680.754  32.676   3 
  -4   9  -1 632.107  29.798   1 
   4   9   1 627.872  31.584   2 
   5  -9   1 21.7549  5.7232   3 
  -5   9   1 16.7013  4.5922   1 
   5   9  -1 15.9711  6.3959   2 
  -5  -9  -1 13.0992  4.8006   3 
  -5   9  -1 16.0052  4.9104   1 
  -5  -9   1 14.8806  4.6706   3 
   5  -9  -1 17.4569  5.5341   3 
   5   9   1 26.0060  9.9664   2 
  -6   9   1 45.8674  6.3518   1 
  -6  -9  -1 47.5524  6.9227   3 
   6   9  -1 48.9264  6.9757   2 
   6  -9   1 53.0301  7.6377   3 
   6   9   1 52.0027  7.0336   2 
  -6   9  -1 44.0589  6.1202   1 
   6  -9  -1 40.8072  7.1402   3 
  -6  -9   1 43.4325  6.7079   3 
   7   9  -1 36.2307  6.6839   2 
  -7   9   1 35.3700  5.9692   1 
   7  -9   1 25.4281  6.8367   3 
  -7  -9  -1 23.8343  5.9987   3 
  -7  -9   1 30.8645  6.2352   3 
   7  -9  -1 22.9506  6.6007   3 
   7   9   1 39.3465  6.6670   2 
  -7   9  -1 35.6877  6.0831   1 
   8  -9   1 56.2001  8.9079   3 
  -8  -9  -1 66.1958  8.5820   3 
  -8   9   1 61.8427  7.5933   1 
   8   9  -1 69.7637  8.8059   2 
   8   9   1 75.2413  8.9141   2 
  -8  -9   1 47.0529  7.7917   3 
  -8   9  -1 75.0050  7.9069   1 
   8  -9  -1 76.2948  9.7039   3 
   9  -9   1 33.8741  7.9119   3 
  -9   9   1 50.0561  6.9831   1 
   9   9  -1 70.1583  9.1867   2 
  -9  -9  -1 44.2220  8.1101   3 
  -9   9  -1 42.5231  6.8613   1 
   9   9   1 48.2726  7.9217   2 
  -9  -9   1 55.0694  8.1493   3 
   9  -9  -1 29.8333  7.6708   3 
 -10   9   1 1.83986 4.83259   1 
  10   9  -1 1.95492 5.18987   2 
  10  -9   1 4.12144 5.84876   3 
 -10  -9  -1 6.07265 5.17610   3 
  10  -9  -1 1.75171 5.82191   3 
  10   9   1 10.6334  5.4863   2 
 -10   9  -1 8.25532 4.51777   1 
 -10  -9   1 5.76731 5.49635   3 
 -11  -9  -1 -1.3494  5.2628   3 
  11  -9   1 -0.6404  6.6123   3 
 -11   9   1 6.21402 5.77969   1 
  11   9  -1 0.85262 5.59455   2 
  11  -9  -1 3.31155 6.05433   3 
  11   9   1 2.21378 4.76299   2 
 -11  -9   1 6.29225 5.84285   3 
 -11   9  -1 3.06474 4.63484   1 
  12   9  -1 2.96603 5.60593   2 
  12  -9   1 3.65085 6.45563   3 
 -12  -9  -1 6.62543 5.86235   3 
 -12   9   1 12.3934  5.4453   1 
  12   9   1 1.53657 5.37521   2 
  12  -9  -1 9.55680 6.40204   3 
 -12   9  -1 8.87024 5.19789   1 
 -12  -9   1 5.43397 5.87095   3 
 -13   9   1 1.05253 4.85522   1 
 -13  -9  -1 5.80740 6.28848   3 
  13  -9   1 11.5360  6.4765   3 
  13   9  -1 4.16013 5.05554   2 
 -13  -9   1 8.15970 6.58377   3 
 -13   9  -1 15.4212  5.4792   1 
  13   9   1 6.07037 6.31920   2 
  13  -9  -1 10.9526  6.8813   3 
   0  10   1 193.646  11.735   2 
   0  10  -1 207.165  12.167   1 
   0  10  -1 209.659  11.763   2 
   0 -10  -1 188.631  12.827   3 
   0  10   1 197.037  11.913   1 
   0 -10   1 206.347  12.974   3 
   1  10  -1 1.05478 3.03949   1 
  -1  10   1 3.40317 2.41492   2 
  -1 -10  -1 5.05921 3.83952   3 
   1  10  -1 -1.8734  2.0624   2 
   1 -10   1 1.24733 3.83877   3 
  -1  10   1 3.19872 3.03826   1 
  -1  10  -1 4.44649 2.34873   2 
   1 -10  -1 5.19732 3.96247   3 
  -1 -10   1 6.61314 3.97064   3 
   1  10   1 2.77721 2.71201   2 
   1  10   1 -1.2189  2.9014   1 
  -1  10  -1 6.79821 3.56762   1 
   2 -10   1 15.9356  4.7584   3 
   2  10  -1 18.4892  4.2788   1 
   2  10  -1 16.5604  4.1208   2 
  -2  10   1 12.4449  2.8602   2 
  -2 -10  -1 17.7680  4.6864   3 
  -2  10   1 14.5846  4.1275   1 
  -2  10  -1 15.2471  2.8582   2 
   2 -10  -1 16.4985  5.0578   3 
   2  10   1 13.1844  3.9982   2 
  -2  10  -1 11.7251  4.0368   1 
   2  10   1 20.5374  4.2899   1 
  -2 -10   1 15.8107  4.4715   3 
   3  10  -1 4.94394 3.15255   2 
  -3 -10  -1 5.91148 3.93480   3 
  -3  10   1 1.94556 3.63320   1 
   3 -10   1 10.2411  4.5712   3 
  -3  10   1 11.1376  2.3776   2 
   3 -10  -1 8.40101 4.63803   3 
  -3  10  -1 8.36263 3.97691   1 
   3  10   1 7.16104 3.32783   2 
  -3 -10   1 6.01330 4.09726   3 
  -3  10  -1 8.55690 2.10999   2 
   4 -10   1 4.52435 4.31571   3 
   4  10  -1 2.57820 4.27090   2 
  -4  10   1 6.05507 3.71464   1 
  -4 -10  -1 6.96279 4.45664   3 
  -4 -10   1 3.90201 4.04419   3 
  -4  10  -1 0.24531 3.60942   1 
   4  10   1 5.73848 3.81596   2 
   4 -10  -1 2.94891 4.42110   3 
   5 -10   1 106.070  10.201   3 
  -5 -10  -1 111.225  10.005   3 
  -5  10   1 97.9616  8.8053   1 
   5  10  -1 115.146   9.660   2 
   5  10   1 94.4110  9.5428   2 
  -5 -10   1 107.253   9.628   3 
   5 -10  -1 124.450  10.814   3 
  -5  10  -1 115.184   9.132   1 
   6 -10   1 50.5124  8.0359   3 
   6  10  -1 81.6034  8.7798   2 
  -6 -10  -1 86.8679  8.9890   3 
  -6  10   1 55.9493  7.1389   1 
  -6 -10   1 65.3992  7.9997   3 
   6  10   1 86.2051  8.8135   2 
   6 -10  -1 63.1562  8.7872   3 
  -6  10  -1 56.4932  7.0232   1 
   7 -10   1 677.220  35.975   3 
  -7  10   1 685.693  33.040   1 
   7  10  -1 705.544  35.620   2 
  -7 -10  -1 724.711  35.666   3 
  -7 -10   1 686.936  35.733   3 
  -7  10  -1 678.071  33.295   1 
   7  10   1 764.073  36.644   2 
   7 -10  -1 722.826  36.859   3 
   8 -10   1 5.78152 5.69470   3 
   8  10  -1 15.5639  5.5415   2 
  -8  10   1 14.9109  5.8324   1 
  -8 -10  -1 10.7741  5.7852   3 
   8  10   1 20.0945  6.0101   2 
   8 -10  -1 15.8835  7.1556   3 
  -8 -10   1 16.7232  6.2944   3 
  -8  10  -1 17.0762  5.4257   1 
  -9  10   1 41.1860  7.1621   1 
  -9 -10  -1 52.4471  8.4532   3 
   9 -10   1 25.9046  7.9122   3 
   9  10  -1 51.4413  8.5820   2 
   9  10   1 51.1800  8.3902   2 
   9 -10  -1 32.3190  8.0072   3 
  -9 -10   1 44.6510  7.9165   3 
  -9  10  -1 30.2998  6.6243   1 
 -10 -10  -1 10.0081  5.6172   3 
 -10  10   1 4.48080 4.93047   1 
  10 -10   1 9.76748 6.75589   3 
  10  10  -1 13.2864  6.0708   2 
 -10  10  -1 25.6799  6.0177   1 
  10  10   1 15.2812  6.4530   2 
 -10 -10   1 14.7949  6.2462   3 
  10 -10  -1 19.0242  6.9666   3 
 -11 -10  -1 31.2212  7.8185   3 
 -11  10   1 29.5326  6.8093   1 
  11  10  -1 44.7248  8.3379   2 
  11 -10   1 49.5236  9.9848   3 
 -11 -10   1 37.3015  8.2428   3 
 -11  10  -1 30.6388  6.8195   1 
  11 -10  -1 45.5916  9.6582   3 
  11  10   1 27.2687  7.1055   2 
 -12 -10  -1 8.94367 6.13441   3 
  12 -10   1 -9.1654  5.4882   3 
 -12  10   1 12.6738  5.6486   1 
  12  10  -1 13.9316  6.6899   2 
 -12  10  -1 2.86124 5.06006   1 
  12  10   1 17.6971  6.8197   2 
  12 -10  -1 12.8788  6.6990   3 
 -12 -10   1 3.88606 5.99152   3 
   0  11   1 42.2479  5.3473   2 
   0  11   1 51.0128  6.3877   1 
   0 -11   1 39.2006  6.3290   3 
   0 -11  -1 46.6979  6.7720   3 
   0  11  -1 49.3879  5.4525   2 
   0  11  -1 46.9597  6.2667   1 
  -1  11   1 87.8683  8.1302   1 
  -1 -11  -1 84.5751  8.6538   3 
   1 -11   1 76.6478  8.2952   3 
  -1  11   1 93.1266  7.0038   2 
   1  11  -1 100.585   7.782   2 
   1  11  -1 85.5323  8.4370   1 
  -1 -11   1 89.6939  8.7435   3 
   1  11   1 87.3897  7.8813   1 
   1 -11  -1 99.5686  9.2254   3 
   1  11   1 90.6001  7.5990   2 
  -1  11  -1 93.3435  8.3348   1 
  -1  11  -1 87.0241  7.1036   2 
   2 -11   1 89.8953  8.8472   3 
  -2  11   1 81.1541  6.2812   2 
  -2  11   1 83.3324  7.9478   1 
   2  11  -1 74.4965  7.5293   2 
  -2 -11  -1 91.4223  8.9089   3 
   2  11   1 94.3181  7.7646   2 
   2 -11  -1 80.1819  9.0243   3 
  -2  11  -1 85.5680  8.1005   1 
  -2 -11   1 87.4412  8.5268   3 
  -2  11  -1 86.1092  6.2882   2 
  -3  11   1 94.9905  8.4336   1 
  -3  11   1 77.8342  5.9219   2 
   3 -11   1 90.1878  9.1659   3 
  -3 -11  -1 98.2490  9.1247   3 
   3  11   1 101.180   8.403   2 
  -3 -11   1 101.245   9.091   3 
  -3  11  -1 82.8867  8.1801   1 
  -3  11  -1 81.4429  5.7768   2 
   3 -11  -1 87.4586  9.3700   3 
   4 -11   1 12.5232  5.3297   3 
  -4  11   1 7.46033 4.38011   1 
  -4 -11  -1 4.39304 4.54972   3 
   4  11  -1 13.5291  4.6972   2 
   4  11   1 4.41663 3.85441   2 
  -4 -11   1 12.1497  4.7143   3 
  -4  11  -1 9.46532 4.50744   1 
   4 -11  -1 10.3848  5.2309   3 
  -5  11   1 20.8561  5.3575   1 
   5  11  -1 23.8687  5.7482   2 
   5 -11   1 24.2547  6.4026   3 
  -5 -11  -1 24.4827  6.1142   3 
  -5 -11   1 28.3595  6.4039   3 
   5  11   1 29.7793  6.2260   2 
  -5  11  -1 26.8852  5.7389   1 
   5 -11  -1 17.8072  6.0909   3 
   6  11  -1 32.9910  6.7702   2 
   6 -11   1 41.8369  8.0790   3 
  -6  11   1 53.5953  7.1688   1 
  -6 -11  -1 32.7882  7.1828   3 
   6 -11  -1 38.0318  7.6576   3 
  -6  11  -1 47.8919  6.8681   1 
   6  11   1 30.7044  6.5942   2 
  -6 -11   1 42.5018  7.1624   3 
   7 -11   1 18.2850  6.6941   3 
  -7  11   1 24.2089  6.0618   1 
  -7 -11  -1 20.6036  6.3590   3 
   7  11  -1 24.3797  6.2090   2 
  -7 -11   1 17.4307  6.4151   3 
  -7  11  -1 15.7749  5.2559   1 
   7 -11  -1 18.2437  7.2843   3 
   7  11   1 24.0580  6.1361   2 
  -8 -11  -1 25.1154  6.5923   3 
  -8  11   1 27.9957  6.5458   1 
   8 -11   1 15.4484  7.0050   3 
   8  11  -1 17.8672  5.8164   2 
   8 -11  -1 20.1099  6.8464   3 
   8  11   1 24.7473  6.5237   2 
  -8 -11   1 16.7299  6.4994   3 
  -8  11  -1 34.4020  6.6249   1 
   9 -11   1 1.85287 5.67382   3 
  -9  11   1 -2.4769  4.2188   1 
   9  11  -1 0.11803 4.68126   2 
  -9 -11  -1 3.76891 5.19205   3 
  -9 -11   1 3.04029 5.12902   3 
   9 -11  -1 -1.6640  5.5839   3 
   9  11   1 9.85921 5.30919   2 
  -9  11  -1 5.26426 4.89270   1 
  10 -11   1 -2.2883  5.8438   3 
  10  11  -1 10.1056  6.1661   2 
 -10 -11  -1 3.28088 5.70982   3 
 -10  11   1 2.22356 4.89211   1 
 -10  11  -1 5.98916 4.63898   1 
 -10 -11   1 1.75333 5.56085   3 
  10 -11  -1 -5.3045 10.8188   3 
  10  11   1 2.42917 4.93077   2 
  11  11  -1 15.9422  6.2808   2 
 -11  11   1 23.5409  6.6193   1 
 -11 -11  -1 28.1605  7.1078   3 
  11 -11   1 15.4327  7.7983   3 
  11  11   1 21.7229  6.7200   2 
 -11 -11   1 22.0256  7.0693   3 
 -11  11  -1 33.1965  6.7352   1 
  11 -11  -1 26.3908  7.7597   3 
 -12 -11  -1 30.5059  8.1647   3 
  12 -11   1 45.7582  9.9944   3 
  12  11  -1 19.8175  7.1348   2 
 -12  11   1 21.4772  6.5469   1 
  12  11   1 23.8729  7.3266   2 
 -12 -11   1 35.9606  7.8105   3 
  12 -11  -1 30.9165  8.6908   3 
 -12  11  -1 22.3834  6.4679   1 
   0 -12   1 305.039  18.292   3 
   0  12   1 307.714  16.908   2 
   0  12  -1 312.990  16.919   2 
   0  12  -1 302.532  17.205   1 
   0 -12  -1 308.858  18.573   3 
  -1 -12  -1 22.9110  5.9137   3 
  -1  12   1 25.8423  4.3570   2 
   1  12  -1 30.9738  5.1830   2 
   1 -12   1 26.0241  6.0366   3 
  -1  12   1 21.0966  5.2059   1 
  -1 -12   1 19.2581  5.5984   3 
  -1  12  -1 29.6229  4.4524   2 
   1 -12  -1 33.3383  6.3929   3 
   1  12   1 29.1439  4.8529   2 
  -1  12  -1 34.9675  5.8942   1 
  -2 -12  -1 23.8404  5.9977   3 
  -2  12   1 29.0486  5.8180   1 
   2 -12   1 29.9321  6.6668   3 
  -2  12   1 33.3921  4.3496   2 
   2  12  -1 25.9275  5.3973   2 
  -2  12  -1 25.3646  5.6371   1 
  -2  12  -1 28.6903  3.9852   2 
   2  12   1 26.8685  5.1047   2 
  -2 -12   1 31.4659  6.3420   3 
   2 -12  -1 21.9783  6.3582   3 
  -3  12   1 2.54557 4.05510   1 
   3  12  -1 1.79917 3.48237   2 
   3 -12   1 5.13012 4.94128   3 
  -3 -12  -1 1.10331 4.67345   3 
  -3  12  -1 0.03106 3.84764   1 
   3 -12  -1 6.08659 4.97052   3 
   3  12   1 8.47714 3.99363   2 
  -3 -12   1 3.96352 4.31634   3 
   4 -12   1 4.05189 5.04606   3 
  -4 -12  -1 11.2502  5.0880   3 
   4  12  -1 12.8285  4.8746   2 
  -4  12   1 11.3208  4.7930   1 
   4  12   1 14.8470  4.6044   2 
  -4 -12   1 12.8677  5.3544   3 
  -4  12  -1 5.98099 4.32388   1 
   4 -12  -1 10.5802  5.5970   3 
  -5 -12  -1 19.7744  6.0030   3 
   5  12  -1 13.0329  4.9470   2 
   5 -12   1 23.9508  6.5361   3 
  -5  12   1 18.0135  5.5690   1 
   5 -12  -1 16.5441  6.1810   3 
  -5  12  -1 16.4980  5.5002   1 
   5  12   1 12.8645  5.1808   2 
  -5 -12   1 16.6155  6.1150   3 
  -6  12   1 50.0592  7.5026   1 
   6 -12   1 43.2158  8.3968   3 
   6  12  -1 61.5965  8.6097   2 
  -6 -12  -1 54.0532  8.2472   3 
   6  12   1 60.9561  8.3878   2 
  -6  12  -1 35.9924  6.9040   1 
  -6 -12   1 64.8081  8.7674   3 
   6 -12  -1 53.3456  9.0465   3 
   7  12  -1 20.2141  5.9600   2 
  -7 -12  -1 34.0302  7.7019   3 
   7 -12   1 35.1811  8.1581   3 
  -7  12   1 37.4852  6.9388   1 
   7 -12  -1 41.6495  8.8672   3 
  -7  12  -1 33.2948  6.9710   1 
  -7 -12   1 36.8324  7.3858   3 
   7  12   1 28.4522  7.3530   2 
  -8 -12  -1 9.81779 5.71965   3 
  -8  12   1 3.88358 4.91134   1 
   8 -12   1 13.1786  6.6203   3 
   8  12  -1 9.09903 5.55551   2 
  -8 -12   1 12.2068  6.1699   3 
   8 -12  -1 7.15334 6.00505   3 
   8  12   1 3.33754 4.87157   2 
  -8  12  -1 6.80585 5.00352   1 
   9 -12   1 24.9590  8.0047   3 
  -9 -12  -1 24.2761  6.9285   3 
   9  12  -1 15.5526  6.3899   2 
  -9  12   1 11.1838  5.9875   1 
  -9 -12   1 27.3270  7.3005   3 
   9 -12  -1 28.0962  8.1424   3 
  -9  12  -1 16.7239  6.0345   1 
   9  12   1 30.1078  7.1836   2 
 -10  12   1 9.83130 5.75000   1 
  10 -12   1 14.7875  7.3158   3 
  10  12  -1 8.19216 5.87492   2 
 -10 -12  -1 2.89321 5.39846   3 
 -10  12  -1 6.31760 5.36981   1 
 -10 -12   1 1.72377 5.84384   3 
  10  12   1 3.31581 5.03882   2 
  10 -12  -1 5.01222 6.83390   3 
 -11 -12  -1 28.9896  7.7465   3 
 -11  12   1 34.4500  7.5813   1 
  11  12  -1 20.5504  7.0104   2 
  11 -12   1 24.6870  8.4217   3 
 -11  12  -1 33.9015  6.9513   1 
  11 -12  -1 27.3544  8.6582   3 
 -11 -12   1 33.1922  7.6840   3 
  11  12   1 18.7723  6.6556   2 
   0  13   1 23.0346  4.5363   2 
   0 -13  -1 18.0790  5.5356   3 
   0 -13   1 20.4503  5.8039   3 
   0  13  -1 22.7363  4.5716   2 
  -1  13   1 23.0487  4.5706   2 
  -1 -13  -1 39.4946  7.0901   3 
   1  13  -1 27.9265  5.3589   2 
   1 -13   1 34.1638  7.0771   3 
  -1  13  -1 24.5300  4.4804   2 
   1  13   1 31.5224  5.3817   2 
  -1 -13   1 34.0242  6.7203   3 
   1 -13  -1 23.6559  6.2780   3 
   2  13  -1 32.3250  5.8204   2 
  -2  13   1 40.6968  4.8324   2 
  -2 -13  -1 29.3504  6.5738   3 
   2 -13   1 31.2740  7.0620   3 
  -2  13  -1 36.5792  6.6242   1 
  -2 -13   1 30.4287  6.7188   3 
   2 -13  -1 37.5562  7.2166   3 
  -2  13  -1 33.6235  4.4424   2 
   2  13   1 28.9571  5.7583   2 
   3  13  -1 139.450  11.144   2 
  -3 -13  -1 131.333  11.968   3 
  -3  13   1 117.768  10.721   1 
   3 -13   1 140.231  11.877   3 
   3  13   1 116.882  10.107   2 
   3 -13  -1 118.338  11.588   3 
  -3 -13   1 119.664  11.117   3 
  -3  13  -1 144.065  10.859   1 
   4  13  -1 10.0990  4.9640   2 
  -4 -13  -1 16.4608  6.0137   3 
   4 -13   1 23.4380  6.9337   3 
  -4  13   1 19.5189  5.7343   1 
  -4 -13   1 16.2161  5.8626   3 
  -4  13  -1 33.2093  6.3988   1 
   4  13   1 10.9542  4.5703   2 
   4 -13  -1 11.6738  6.2588   3 
  -5  13   1 45.1188  7.2141   1 
   5 -13   1 41.6682  8.3833   3 
   5  13  -1 52.5866  8.0804   2 
  -5 -13  -1 52.2908  8.3194   3 
   5 -13  -1 51.7932  8.8688   3 
   5  13   1 40.0647  7.3096   2 
  -5  13  -1 52.2600  8.2641   1 
  -5 -13   1 41.7742  7.9191   3 
  -6  13   1 12.4458  5.4534   1 
   6  13  -1 5.01846 4.51615   2 
  -6 -13  -1 2.33274 5.42475   3 
   6 -13   1 3.33665 6.00940   3 
   6 -13  -1 11.7155  6.0468   3 
  -6  13  -1 8.15116 5.25060   1 
  -6 -13   1 6.87788 5.46782   3 
   6  13   1 8.91741 5.20113   2 
   7  13  -1 -2.6049  4.1548   2 
  -7  13   1 9.38447 5.38771   1 
   7 -13   1 12.2937  6.9509   3 
  -7 -13  -1 3.79864 5.76443   3 
   7  13   1 0.13405 4.37395   2 
  -7 -13   1 6.29815 5.81827   3 
  -7  13  -1 4.41758 5.12183   1 
   7 -13  -1 18.4744  6.9504   3 
  -8 -13  -1 8.82717 6.16434   3 
   8  13  -1 7.79622 5.41410   2 
  -8  13   1 9.25307 5.48509   1 
   8 -13   1 5.44201 6.83894   3 
  -8  13  -1 5.70182 5.17733   1 
  -8 -13   1 8.71152 5.82145   3 
   8 -13  -1 -2.2455  6.2742   3 
   8  13   1 17.9268  6.2030   2 
  -9 -13  -1 36.9086  8.1917   3 
  -9  13   1 22.6405  7.0060   1 
   9 -13   1 22.0126  7.8697   3 
   9  13  -1 30.8618  7.4686   2 
   9 -13  -1 22.5547  8.2125   3 
  -9 -13   1 20.1302  6.7702   3 
   9  13   1 21.1033  6.8075   2 
  -9  13  -1 20.7027  6.2008   1 
 -10  13   1 9.72086 5.64248   1 
 -10 -13  -1 0.66341 5.57159   3 
  10  13  -1 3.76598 5.84267   2 
  10 -13   1 12.3008  7.9362   3 
  10  13   1 2.69080 5.02229   2 
 -10 -13   1 -1.2866  5.1327   3 
 -10  13  -1 10.6161  5.8699   1 
  10 -13  -1 16.4360  7.6000   3 
 -11  13   1 25.6362  6.6558   1 
  11  13  -1 22.9699  7.1192   2 
 -11 -13  -1 -2.6941  5.1666   3 
  11 -13   1 6.22920 7.24185   3 
 -11  13  -1 13.3532  6.6345   1 
 -11 -13   1 14.3037  6.0012   3 
  11  13   1 11.1485  6.4163   2 
  11 -13  -1 -4.1930  5.8281   3 
   0  14  -1 57.1473  6.9814   2 
   0 -14  -1 62.4456  8.6279   3 
   0  14   1 66.5571  7.3387   2 
   0 -14   1 56.3968  8.2988   3 
  -1  14   1 4.46709 2.81870   2 
   1 -14   1 4.46965 5.48523   3 
   1  14  -1 6.25631 3.65480   2 
  -1 -14  -1 -2.3431  4.7074   3 
   1 -14  -1 5.08373 5.13095   3 
  -1 -14   1 2.19094 5.09038   3 
  -1  14  -1 5.62520 3.06690   2 
   1  14   1 7.24595 3.73851   2 
   2 -14   1 144.028  13.382   3 
  -2 -14  -1 153.736  13.043   3 
   2  14  -1 195.818  12.770   2 
  -2 -14   1 180.747  13.502   3 
   2 -14  -1 154.477  13.515   3 
   2  14   1 172.493  12.608   2 
  -3 -14  -1 144.973  12.989   3 
   3  14  -1 154.009  12.003   2 
   3 -14   1 155.164  13.067   3 
  -3 -14   1 157.821  12.971   3 
   3  14   1 121.881  11.561   2 
   3 -14  -1 170.526  13.568   3 
  -4 -14  -1 75.7280  9.9129   3 
   4 -14   1 87.2290 10.8350   3 
   4  14  -1 89.2506  9.8571   2 
   4  14   1 75.5968  9.4992   2 
   4 -14  -1 82.4208 10.6548   3 
  -4 -14   1 79.3771  9.9414   3 
  -4  14  -1 90.9445  9.8679   1 
   5  14  -1 6.86060 4.66296   2 
  -5 -14  -1 1.56469 5.68016   3 
   5 -14   1 -2.7524  5.2299   3 
   5  14   1 3.60752 4.45180   2 
   5 -14  -1 -1.5759  5.3525   3 
  -5  14  -1 -1.0923  4.9152   1 
  -5 -14   1 0.80865 4.52030   3 
  -6 -14  -1 46.7581  8.9084   3 
  -6  14   1 61.4856  8.6522   1 
   6 -14   1 57.6367  9.9422   3 
   6  14  -1 44.8549  7.9049   2 
   6  14   1 46.4990  8.5025   2 
  -6 -14   1 50.4874  8.8237   3 
  -6  14  -1 45.2193  8.0583   1 
   6 -14  -1 59.0152  9.8865   3 
  -7  14   1 12.4986  6.0466   1 
   7 -14   1 13.3436  6.4153   3 
  -7 -14  -1 11.6133  6.2795   3 
   7  14  -1 16.2727  5.8874   2 
  -7  14  -1 6.06037 5.21338   1 
   7  14   1 15.9024  5.7375   2 
   7 -14  -1 16.5936  7.3182   3 
  -7 -14   1 15.2368  6.3023   3 
  -8  14   1 57.4991  8.9602   1 
   8  14  -1 47.9393  9.0350   2 
  -8 -14  -1 59.8181  9.5635   3 
   8 -14   1 46.9231  9.7687   3 
   8  14   1 73.3876 10.4406   2 
   8 -14  -1 73.2184 11.4299   3 
  -8  14  -1 61.3129  9.3287   1 
  -8 -14   1 58.3880  9.7385   3 
  -9 -14  -1 9.30004 6.14664   3 
   9  14  -1 13.1441  5.6305   2 
   9 -14   1 11.5304  7.2617   3 
  -9  14   1 12.7894  5.6549   1 
   9 -14  -1 20.3608  7.7990   3 
   9  14   1 21.0347  6.4636   2 
  -9  14  -1 9.42355 5.67489   1 
  -9 -14   1 23.2031  7.0722   3 
  10 -14   1 2.03617 5.91808   3 
 -10 -14  -1 1.94857 5.47362   3 
  10  14  -1 7.13160 5.62148   2 
 -10  14   1 4.26848 5.41238   1 
 -10  14  -1 7.65121 6.27058   1 
 -10 -14   1 2.07782 5.44259   3 
  10  14   1 6.90770 5.37339   2 
  10 -14  -1 11.5401  7.2784   3 
   0 -15  -1 0.52760 5.44686   3 
   0 -15   1 2.25823 5.54617   3 
   0  15  -1 2.82317 3.59300   2 
   0  15   1 7.61950 3.57309   2 
   1  15  -1 76.8059  8.4385   2 
   1 -15   1 65.9561  9.7434   3 
  -1 -15  -1 91.6910 10.4422   3 
  -1  15   1 71.3951  7.4596   2 
   1 -15  -1 75.0183 10.3671   3 
  -1 -15   1 79.4318  9.8964   3 
   1  15   1 79.4493  8.5411   2 
   2  15  -1 27.5301  6.0646   2 
   2 -15   1 51.1207  8.7018   3 
  -2 -15  -1 28.5047  7.7812   3 
   2 -15  -1 19.4427  7.3293   3 
  -2 -15   1 32.1988  7.8394   3 
   2  15   1 27.8765  5.8608   2 
   3 -15   1 43.1059  8.6364   3 
  -3 -15  -1 55.6880  9.0651   3 
   3  15  -1 48.5617  7.7650   2 
   3 -15  -1 46.0592  8.9307   3 
  -3 -15   1 45.9565  8.1355   3 
   3  15   1 60.3901  8.5326   2 
   4  15  -1 34.6969  7.2299   2 
   4 -15   1 20.6772  7.0546   3 
  -4 -15  -1 20.1163  6.7952   3 
  -4 -15   1 17.9996  7.0413   3 
   4  15   1 30.1962  6.9878   2 
   4 -15  -1 28.0247  7.7610   3 
  -5 -15  -1 21.8681  7.1389   3 
   5 -15   1 29.1418  8.1661   3 
   5  15  -1 20.3175  6.1347   2 
   5 -15  -1 23.6231  7.9735   3 
  -5 -15   1 21.1139  6.9822   3 
   5  15   1 27.9120  6.7408   2 
   6  15  -1 0.78013 4.32548   2 
  -6 -15  -1 7.56041 6.36106   3 
   6 -15   1 5.02322 5.97885   3 
  -6 -15   1 -0.9666  5.6249   3 
   6 -15  -1 5.37514 6.40924   3 
   6  15   1 15.2415  5.5601   2 
   7 -15   1 10.3390  7.4734   3 
   7  15  -1 21.0051  6.9453   2 
  -7 -15  -1 33.2262  7.9758   3 
  -7 -15   1 20.2623  7.0492   3 
   7  15   1 21.3387  6.6356   2 
   7 -15  -1 14.0806  7.2910   3 
  -7  15  -1 21.4910  6.5475   1 
   8 -15   1 2.15812 6.38143   3 
   8  15  -1 6.10239 5.09089   2 
  -8 -15  -1 -0.1925  5.4725   3 
  -8  15  -1 0.88362 4.85261   1 
   8 -15  -1 -2.6737  5.8338   3 
   8  15   1 1.02584 5.00276   2 
  -8 -15   1 10.9247  6.1353   3 
  -9 -15  -1 43.5974  8.5959   3 
   9 -15   1 28.4263  9.3650   3 
   9  15  -1 33.8031  8.5127   2 
  -9  15  -1 48.3528  8.8095   1 
   9  15   1 30.3752  8.0882   2 
   9 -15  -1 70.3057 11.6495   3 
  -9 -15   1 45.0403  9.0052   3 
   0 -16   1 49.7641  9.5645   3 
   0  16   1 59.9548  7.5379   2 
   0  16  -1 69.6965  7.8845   2 
   0 -16  -1 51.5202  9.4820   3 
   1 -16   1 112.280  12.294   3 
   1  16  -1 138.501  10.976   2 
  -1 -16  -1 121.922  12.574   3 
  -1 -16   1 131.515  12.983   3 
   1 -16  -1 119.580  12.817   3 
   1  16   1 144.509  11.215   2 
   2  16  -1 1.46018 3.69780   2 
   2 -16   1 12.0430  6.6942   3 
  -2 -16  -1 -1.8341  5.6721   3 
   2 -16  -1 3.99284 5.76159   3 
  -2 -16   1 0.25824 5.68612   3 
   2  16   1 3.21871 4.17854   2 
   3 -16   1 69.3619 10.3949   3 
  -3 -16  -1 74.3986 10.3354   3 
   3  16  -1 53.8267  8.4159   2 
  -3 -16   1 60.5721  9.9120   3 
   3  16   1 63.1283  8.8649   2 
   3 -16  -1 74.1022 10.6560   3 
   4  16  -1 41.2282  7.4517   2 
  -4 -16  -1 47.9492  9.1087   3 
   4 -16   1 38.4777  8.7354   3 
   4 -16  -1 42.4963  8.8982   3 
   4  16   1 39.6192  7.5344   2 
  -4 -16   1 41.5073  8.4376   3 
  -5 -16  -1 9.64407 5.88488   3 
   5 -16   1 8.73715 6.24234   3 
   5  16  -1 1.17376 3.95754   2 
  -5 -16   1 5.59075 6.79758   3 
   5 -16  -1 9.00126 7.14747   3 
   5  16   1 2.46930 4.24594   2 
  -6 -16  -1 6.20064 6.50724   3 
   6 -16   1 2.80525 6.39502   3 
   6  16  -1 3.72295 4.37386   2 
  -6 -16   1 4.23180 6.08041   3 
   6  16   1 1.26349 4.56831   2 
   6 -16  -1 5.04223 6.52671   3 
   7 -16   1 4.99777 6.93595   3 
   7  16  -1 2.24019 4.63379   2 
  -7 -16  -1 2.09088 5.96345   3 
   7  16   1 3.06361 4.73884   2 
  -7 -16   1 11.3919  6.6114   3 
   7 -16  -1 -5.5711  5.7915   3 
   8  16  -1 6.56464 5.32615   2 
  -8 -16  -1 18.9557  7.0062   3 
   8 -16   1 10.1167  6.5562   3 
   8  16   1 7.40700 5.58639   2 
   8 -16  -1 17.9570  7.0976   3 
  -8 -16   1 5.13836 5.86427   3 
   0 -17   1 39.4252  8.5752   3 
   0 -17  -1 54.6130  9.8559   3 
  -1 -17  -1 20.7346  7.2031   3 
   1  17  -1 10.7241  4.4299   2 
   1 -17   1 13.0305  6.6459   3 
   1  17   1 17.3274  5.1480   2 
   1 -17  -1 19.2668  7.2574   3 
  -1 -17   1 5.09266 6.24192   3 
   2  17  -1 14.0206  5.2196   2 
  -2 -17  -1 12.2023  6.6461   3 
   2 -17   1 5.19676 6.07065   3 
   2  17   1 26.5930  6.0221   2 
  -2 -17   1 9.54482 7.01034   3 
   2 -17  -1 17.4016  7.1063   3 
   3  17  -1 23.2321  6.0031   2 
  -3 -17  -1 13.5209  7.1080   3 
   3 -17   1 22.3951  7.8304   3 
   3 -17  -1 21.3967  8.1651   3 
  -3 -17   1 20.5782  8.0291   3 
   3  17   1 26.5229  6.5586   2 
   4 -17   1 5.27269 6.53767   3 
   4  17  -1 0.03988 3.47725   2 
  -4 -17  -1 2.35512 6.16233   3 
   4 -17  -1 5.11744 6.42513   3 
   4  17   1 0.55057 3.71448   2 
  -4 -17   1 2.23491 5.42330   3 
   5  17  -1 13.5364  5.5688   2 
   5 -17   1 5.87410 6.80250   3 
  -5 -17  -1 21.6740  7.3434   3 
   5 -17  -1 9.23272 6.70940   3 
   5  17   1 24.9098  6.5716   2 
  -5 -17   1 18.1870  7.1529   3 
   6 -17   1 41.9980  9.5397   3 
   6  17  -1 32.9778  7.4864   2 
  -6 -17  -1 21.5980  7.8870   3 
   6 -17  -1 28.9284  8.5795   3 
   6  17   1 38.2867  7.8870   2 
  -6 -17   1 17.8550  7.6144   3 
   7  17  -1 1.48672 4.62936   2 
  -7 -17  -1 5.98931 6.05945   3 
   7 -17   1 8.99902 7.11654   3 
   7 -17  -1 1.01064 6.60862   3 
  -7 -17   1 8.54968 6.01767   3 
   7  17   1 -4.7078  3.8559   2 
   0 -18  -1 21.9113  7.8355   3 
   0 -18   1 27.4683  7.8490   3 
   1 -18   1 10.2625  6.3464   3 
  -1 -18  -1 15.4232  6.9316   3 
   1 -18  -1 9.80916 7.13973   3 
  -1 -18   1 23.8115  7.6993   3 
  -2 -18  -1 10.1212  6.7133   3 
   2  18  -1 -2.6064  3.1728   2 
   2 -18   1 13.8435  6.8510   3 
  -2 -18   1 13.5144  6.8627   3 
   2  18   1 -0.8252  2.9430   2 
   2 -18  -1 4.13375 5.82542   3 
  -3 -18  -1 10.9151  6.5181   3 
   3  18  -1 15.5947  5.3095   2 
   3 -18   1 9.31298 6.71894   3 
   3 -18  -1 11.6077  6.8280   3 
   3  18   1 21.9286  5.8162   2 
  -3 -18   1 31.1812  7.8407   3 
   4 -18   1 44.8752  9.5628   3 
   4  18  -1 60.2297  9.2215   2 
  -4 -18  -1 48.2870  9.7612   3 
  -4 -18   1 47.0345  9.4977   3 
   4 -18  -1 53.6812 10.6263   3 
   4  18   1 50.8953  8.5577   2 
   5 -18   1 13.0944  7.0707   3 
   5  18  -1 5.87400 5.19569   2 
  -5 -18  -1 12.1251  7.0270   3 
  -5 -18   1 2.27095 6.00765   3 
   5 -18  -1 6.36313 6.12340   3 
   5  18   1 0.15913 3.55584   2 
   6  18  -1 11.0675  4.9773   2 
  -6 -18  -1 2.36452 5.46153   3 
   6 -18   1 13.4136  7.1024   3 
   6  18   1 15.7631  5.7572   2 
   6 -18  -1 1.49724 6.15632   3 
  -6 -18   1 13.5503  6.7843   3 
   0 -19  -1 1.15890 5.75255   3 
   0 -19   1 -0.4903  5.9399   3 
   1 -19   1 23.6240  8.0508   3 
  -1 -19  -1 30.6383  8.3770   3 
   1 -19  -1 31.9290  8.8381   3 
  -1 -19   1 19.7179  7.9976   3 
   2 -19   1 5.40268 6.48094   3 
  -2 -19  -1 1.37824 5.91036   3 
   2 -19  -1 9.79508 6.78506   3 
  -2 -19   1 2.13361 6.33748   3 
   2  19   1 5.36233 3.82638   2 
  -3 -19  -1 12.3925  6.4110   3 
   3 -19   1 3.34326 6.87658   3 
   3  19  -1 13.1331  5.3491   2 
   3  19   1 24.0521  6.0788   2 
  -3 -19   1 10.5342  7.1359   3 
   3 -19  -1 12.9223  7.1637   3 
  -4 -19  -1 7.54880 6.27917   3 
   4 -19   1 -0.6626  6.2724   3 
   4  19  -1 7.62884 4.34175   2 
   4  19   1 4.29353 4.40902   2 
   4 -19  -1 8.76923 6.71474   3 
  -4 -19   1 15.1075  6.9999   3 
   0   0  -2 9999.99  406.12   2 
   0   0  -2 9220.27  385.17   1 
   1   0  -2 -0.3864  0.9993   2 
  -1   0  -2 -0.0964  1.0416   3 
  -1   0  -2 0.22785 0.90903   2 
   1   0  -2 0.75381 1.08452   3 
   1   0  -2 -0.2954  1.1148   1 
  -2   0  -2 1326.21   58.63   3 
   2   0  -2 1367.49   57.75   2 
   2   0  -2 1350.71   58.58   3 
   2   0   2 1425.92   57.65   2 
   2   0  -2 1317.57   54.69   1 
   3   0  -2 175.919   8.885   2 
   3   0   2 181.381   8.606   2 
  -3   0  -2 161.808   7.989   1 
   3   0  -2 171.619   9.323   3 
   3   0  -2 179.391   8.832   1 
  -3   0  -2 177.986   9.360   3 
   4   0   2 706.080  30.312   2 
   4   0  -2 687.954  31.365   3 
  -4   0  -2 690.196  28.570   1 
   4   0  -2 691.978  30.455   2 
  -4   0  -2 659.061  31.282   3 
  -5   0  -2 39.5631  4.7833   3 
   5   0  -2 46.1309  4.9202   3 
   5   0   2 47.3644  4.0452   2 
   5   0  -2 39.2065  4.1799   2 
  -5   0  -2 44.4210  3.8235   1 
  -6   0  -2 20.6691  3.0713   1 
   6   0   2 19.3958  3.0869   2 
   6   0   2 22.5379  4.3261   3 
   6   0  -2 16.9154  4.0468   3 
   6   0  -2 22.8120  3.4397   2 
   7   0  -2 3.42430 3.36537   3 
   7   0   2 6.79230 2.83315   2 
  -7   0  -2 4.39633 2.46417   1 
   7   0   2 1.02738 3.40977   3 
  -7   0  -2 2.77581 2.70952   1 
   7   0  -2 5.33176 2.91653   2 
  -8   0   2 71.7569  6.3278   1 
   8   0   2 70.1316  7.5787   3 
   8   0  -2 61.1239  6.1944   2 
  -8   0  -2 69.9888  5.7972   1 
   8   0  -2 68.3566  7.4311   3 
   8   0   2 69.9728  6.0413   2 
  -9   0  -2 3.44578 3.16935   1 
   9   0  -2 0.20926 3.64013   3 
  -9   0   2 -1.3309  2.9376   1 
   9   0   2 3.75795 3.35224   2 
   9   0   2 2.60402 4.22176   3 
   9   0  -2 1.83465 3.03546   2 
  10   0  -2 17.7784  5.5178   3 
  10   0   2 16.9650  5.7175   3 
  10   0   2 13.7727  4.1930   2 
  10   0  -2 17.4888  4.5497   2 
 -10   0   2 19.7230  4.8864   1 
 -10   0  -2 13.6902  4.0386   1 
  11   0   2 112.497  11.511   3 
 -11   0  -2 120.250   9.175   1 
 -11   0   2 102.427   9.363   1 
  11   0  -2 120.432  11.886   3 
 -12   0   2 8.64824 4.85209   1 
 -12   0  -2 7.03947 4.11850   1 
  12   0   2 4.53695 4.59413   3 
  12   0  -2 -0.4047  4.5970   3 
  13   0   2 -1.8853  4.6899   3 
 -13   0  -2 -1.7940  4.3346   1 
 -13   0   2 1.47874 4.47413   1 
  13   0  -2 -3.2247  7.0795   3 
  14   0   2 9.22880 6.39838   3 
 -14   0  -2 18.0354  5.2527   1 
  14   0  -2 8.67177 6.17441   3 
 -14   0   2 6.18673 4.96411   1 
   0  -1  -2 1907.13   75.88   1 
   0  -1  -2 1920.06   81.42   3 
   0   1   2 1867.16   75.87   1 
   0   1  -2 1932.26   80.28   2 
   0   1  -2 1880.56   75.90   1 
   0  -1   2 1909.08   82.33   3 
   1   1  -2 694.721  28.511   1 
   1  -1   2 700.620  30.398   3 
  -1  -1  -2 689.120  30.067   2 
  -1   1   2 698.356  28.459   1 
  -1  -1  -2 723.809  28.288   1 
  -1  -1  -2 693.443  30.549   3 
   1   1  -2 699.853  30.119   2 
  -1  -1   2 725.201  30.204   3 
  -1   1  -2 695.622  29.748   2 
   1  -1  -2 684.155  29.838   2 
   1  -1  -2 686.128  30.369   3 
  -1   1  -2 694.579  28.141   1 
   2  -1   2 3085.48  130.57   3 
  -2   1   2 2880.38  121.63   1 
   2  -1   2 3228.07  128.66   2 
  -2  -1  -2 3092.96  121.50   1 
   2   1  -2 3109.09  121.80   1 
   2   1  -2 3003.91  128.72   2 
  -2  -1  -2 2982.01  130.56   3 
  -2   1  -2 3067.07  121.82   1 
  -2  -1   2 3120.81  130.81   3 
   2  -1  -2 3015.14  130.88   3 
   2   1   2 3084.06  129.07   2 
   2  -1  -2 3027.62  128.86   2 
   3  -1   2 145.993   6.309   2 
  -3  -1  -2 126.508   7.468   3 
  -3  -1  -2 117.873   6.178   1 
  -3   1   2 126.257   6.799   1 
   3   1  -2 115.363   6.758   1 
   3   1  -2 111.339   6.986   2 
   3  -1   2 135.344   7.601   3 
  -3  -1   2 119.009   7.320   3 
  -3   1  -2 131.363   6.443   1 
   3  -1  -2 129.191   6.928   2 
   3   1   2 135.363   7.124   2 
   3  -1  -2 133.419   7.717   3 
  -4   1   2 148.356   8.000   1 
   4   1  -2 149.748   8.110   1 
   4   1  -2 138.589   8.137   2 
   4  -1   2 149.780   7.474   2 
   4  -1   2 137.036   8.668   3 
  -4  -1  -2 152.435   8.778   3 
  -4  -1  -2 145.432   7.397   1 
   4   1   2 153.263   8.120   2 
   4  -1  -2 149.007   7.826   2 
  -4  -1   2 140.827   8.371   3 
  -4   1  -2 131.253   7.220   1 
   4  -1  -2 143.600   8.626   3 
  -5  -1  -2 51.7495  5.2412   3 
   5  -1   2 60.0474  4.2454   2 
  -5   1   2 51.0775  4.4865   1 
   5   1  -2 48.1369  4.5825   2 
   5  -1   2 60.2484  5.5102   3 
  -5  -1  -2 46.6455  4.0404   1 
   5   1  -2 51.2516  4.5831   1 
  -5   1  -2 54.8413  4.3411   1 
  -5  -1   2 53.9684  5.1555   3 
   5   1   2 48.3116  4.4806   2 
   5  -1  -2 58.4609  4.6070   2 
   5  -1  -2 51.1412  5.2708   3 
   6   1  -2 33.0417  4.0798   2 
  -6   1   2 30.3567  4.0395   1 
   6  -1   2 35.5257  4.8822   3 
   6   1  -2 26.7200  4.5920   3 
  -6  -1  -2 33.3805  3.5858   1 
  -6  -1  -2 26.8589  4.4934   3 
   6  -1   2 34.7986  3.4436   2 
   6  -1  -2 34.4880  4.8937   3 
  -6   1  -2 32.6734  3.5479   1 
   6  -1  -2 29.7732  3.7711   2 
   6   1   2 32.1841  3.9943   2 
  -6   1  -2 28.2315  3.4168   1 
  -7  -1  -2 299.797  16.520   3 
  -7  -1  -2 318.014  14.503   1 
  -7   1   2 290.220  14.848   1 
   7  -1   2 279.511  14.551   2 
   7   1  -2 306.201  16.569   3 
   7   1  -2 299.034  15.549   2 
   7  -1   2 277.047  16.385   3 
   7  -1  -2 293.407  16.472   3 
   7  -1  -2 275.076  14.833   2 
  -7   1  -2 293.108  14.337   1 
  -7   1  -2 283.514  14.349   1 
   7   1   2 331.837  15.611   2 
   8   1  -2 45.4683  5.4004   2 
   8  -1   2 24.2933  5.3912   3 
   8   1  -2 35.1485  5.8451   3 
  -8   1   2 33.1455  4.7655   1 
   8   1   2 31.8263  4.5731   2 
   8   1   2 32.1296  5.8533   3 
  -8   1  -2 22.7038  3.8624   1 
   8  -1  -2 26.8367  5.2883   3 
   8  -1  -2 19.1430  4.0240   2 
   9   1  -2 99.5791  9.2550   3 
  -9   1   2 93.4509  7.8462   1 
   9   1  -2 94.1683  8.0054   2 
   9  -1   2 91.8068  7.1468   2 
   9  -1   2 88.1426  9.2662   3 
  -9   1  -2 89.1188  7.2840   1 
   9  -1  -2 87.0911  7.4934   2 
   9   1   2 85.5709  7.4854   2 
   9   1   2 97.0902  9.4455   3 
   9  -1  -2 99.2924  9.5555   3 
  10   1  -2 64.5905  8.4367   3 
  10  -1   2 72.7967  9.0736   3 
 -10   1   2 75.1966  7.5382   1 
 -10  -1  -2 77.5720  6.8607   1 
  10   1  -2 65.4605  7.5204   2 
  10  -1  -2 59.3392  6.8221   2 
  10  -1  -2 71.6533  8.8805   3 
 -10  -1   2 67.5659  7.2201   1 
  10   1   2 82.7463  7.7439   2 
  10   1   2 70.2992  8.7318   3 
 -10   1  -2 75.3330  6.8310   1 
 -11  -1  -2 9.09657 4.37092   1 
 -11   1   2 7.88972 4.64559   1 
  11   1  -2 15.1477  5.3505   2 
  11   1  -2 17.0699  6.0118   3 
  11  -1   2 17.7764  6.2602   3 
  11   1   2 15.5396  4.9202   2 
  11   1   2 13.1442  5.8145   3 
 -11   1  -2 11.3188  4.7483   1 
  11  -1  -2 20.3160  6.0885   3 
 -11  -1   2 8.30677 4.58339   1 
  12   1  -2 20.7561  6.3907   3 
  12  -1   2 16.7005  6.6317   3 
 -12   1   2 11.9902  5.2251   1 
 -12  -1  -2 28.6385  5.4993   1 
  12   1   2 22.3859  6.6805   3 
  12  -1  -2 5.15060 5.47488   3 
 -12   1  -2 7.38271 4.28017   1 
 -12  -1   2 26.3671  5.8091   1 
 -13  -1  -2 -3.1194  4.5484   1 
  13  -1   2 10.6421  5.6693   3 
 -13   1   2 7.92170 4.91143   1 
  13   1  -2 6.95988 5.52748   3 
 -13   1  -2 8.47694 5.02202   1 
  13   1   2 1.77689 5.00382   3 
 -13  -1   2 4.44617 4.67501   1 
  13  -1  -2 1.50907 4.95736   3 
 -14  -1  -2 2.83961 3.83847   1 
  14  -1   2 4.04587 5.78456   3 
  14   1  -2 8.09104 5.15159   3 
 -14   1   2 5.42786 4.56439   1 
  14  -1  -2 7.95682 5.95750   3 
 -14  -1   2 5.95307 4.72956   1 
  14   1   2 4.49972 5.37447   3 
 -14   1  -2 -8.1160  3.4075   1 
   0   2   2 290.251  12.624   1 
   0  -2  -2 305.063  13.849   3 
   0   2  -2 299.680  12.755   1 
   0  -2  -2 295.407  13.405   2 
   0   2  -2 290.573  13.242   2 
   0  -2   2 307.702  13.476   3 
  -1  -2  -2 122.601   6.602   2 
  -1   2   2 124.290   6.355   1 
   1   2  -2 130.913   6.435   1 
   1   2  -2 133.870   6.643   2 
   1  -2   2 118.090   6.570   3 
  -1  -2  -2 129.640   6.975   3 
  -1  -2  -2 131.625   6.011   1 
  -1  -2   2 128.030   6.335   3 
  -1   2  -2 121.541   5.670   2 
   1  -2  -2 125.029   6.159   2 
  -1   2  -2 119.522   5.979   1 
   1  -2  -2 117.756   6.653   3 
  -2  -2  -2 566.040  23.223   1 
   2   2  -2 570.722  25.136   2 
   2   2  -2 582.845  23.800   1 
  -2   2   2 537.311  23.632   1 
   2  -2   2 545.264  25.282   3 
  -2  -2  -2 577.207  25.516   3 
  -2   2  -2 577.598  23.529   1 
   2  -2  -2 548.781  24.580   2 
  -2  -2   2 571.607  25.336   3 
   2  -2  -2 566.385  25.661   3 
   2   2   2 571.082  25.237   2 
   3  -2   2 659.399  29.374   3 
  -3  -2  -2 626.471  29.276   3 
   3   2  -2 642.051  27.239   1 
   3   2  -2 668.333  28.999   2 
  -3  -2  -2 654.773  26.745   1 
   3  -2   2 642.043  27.580   2 
  -3   2   2 631.769  27.208   1 
  -3   2  -2 649.934  26.749   1 
   3   2   2 655.331  28.814   2 
   3  -2  -2 648.288  29.341   3 
  -3  -2   2 652.568  29.028   3 
   3  -2  -2 619.052  27.943   2 
   4  -2   2 30.1295  3.9824   3 
  -4  -2  -2 21.7881  3.8131   3 
   4   2  -2 26.4120  3.2552   1 
  -4  -2  -2 22.5124  2.7893   1 
   4   2  -2 24.6508  3.5182   2 
   4  -2   2 28.1428  2.3553   2 
  -4   2   2 27.6981  3.8494   1 
  -4  -2   2 28.3061  3.7406   3 
  -4   2  -2 31.5880  3.1208   1 
   4   2   2 26.1969  3.8784   2 
   4  -2  -2 31.6862  4.1562   3 
   5   2  -2 72.4151  5.4860   1 
  -5   2   2 78.8078  5.7614   1 
   5   2  -2 79.2837  6.3092   2 
  -5  -2  -2 82.6937  6.5792   3 
   5  -2   2 84.9746  4.7677   2 
  -5  -2  -2 75.7861  5.3128   1 
   5  -2   2 93.2696  6.9056   3 
  -5   2  -2 80.8722  5.4477   1 
   5   2   2 75.7838  5.9306   2 
  -5  -2   2 73.1276  6.2720   3 
   5  -2  -2 81.5959  5.2888   2 
   5  -2  -2 95.0919  6.9004   3 
   6   2  -2 61.7338  5.6893   2 
   6  -2   2 56.3779  4.1912   2 
   6  -2   2 53.6728  5.9202   3 
  -6  -2  -2 50.8209  5.6578   3 
  -6  -2  -2 56.6084  4.6674   1 
  -6   2   2 42.1974  4.7278   1 
  -6   2  -2 50.7525  4.5827   1 
  -6  -2   2 63.9960  5.9071   3 
   6   2   2 56.1643  5.1854   2 
   6  -2  -2 56.4399  6.0949   3 
   6  -2  -2 54.2812  4.6292   2 
   7  -2   2 124.612   7.121   2 
   7  -2   2 120.716   9.139   3 
   7   2  -2 104.132   8.308   2 
  -7   2   2 125.616   9.582   1 
  -7  -2  -2 108.269   7.167   1 
  -7  -2  -2 112.262   8.800   3 
  -7   2  -2 133.372   8.153   1 
  -7   2  -2 121.975   7.758   1 
   7  -2  -2 123.805   7.712   2 
   7   2   2 113.942   8.289   2 
   7  -2  -2 118.013   9.224   3 
  -7  -2   2 115.313   8.922   3 
  -8   2   2 45.4018  5.2614   1 
   8   2  -2 24.3227  5.4716   3 
   8  -2   2 40.7819  4.2584   2 
   8   2  -2 35.3596  5.6215   2 
  -8  -2  -2 25.1244  5.5027   3 
   8  -2   2 46.1548  6.6406   3 
   8  -2  -2 49.5207  5.0352   2 
   8   2   2 30.5699  4.9576   2 
   8  -2  -2 50.1406  6.8163   3 
  -8   2  -2 45.3401  4.9701   1 
   9   2  -2 84.6685  8.8276   3 
   9   2  -2 82.9695  7.7605   2 
  -9   2   2 85.3405  7.4923   1 
   9  -2   2 81.8857  8.9641   3 
  -9   2  -2 86.5434  7.1828   1 
   9   2   2 76.3397  7.6416   2 
   9  -2  -2 81.7392  6.8848   2 
   9  -2  -2 91.6292  9.2468   3 
 -10   2   2 12.9134  4.5681   1 
  10   2  -2 10.4221  5.7902   3 
  10   2  -2 12.6975  4.6419   2 
  10  -2   2 8.38855 5.16607   3 
  10   2   2 10.7949  4.4486   2 
 -10   2  -2 16.3267  4.3047   1 
  10   2   2 10.7178  5.2747   3 
  10  -2  -2 7.13686 4.84851   3 
  11  -2   2 102.662  10.937   3 
 -11   2   2 87.2339  8.9006   1 
  11   2  -2 95.3912  9.4515   2 
 -11  -2  -2 87.3485  7.9500   1 
  11   2  -2 85.7191 10.4725   3 
  11   2   2 102.798   9.612   2 
  11   2   2 81.9174 10.0343   3 
 -11   2  -2 97.5532  8.4240   1 
  11  -2  -2 85.0793 10.2385   3 
  12   2  -2 5.05142 4.93198   2 
 -12  -2  -2 5.37875 4.18029   1 
  12  -2   2 8.39021 6.03371   3 
  12   2  -2 11.0897  5.8315   3 
 -12   2   2 12.6515  5.0897   1 
 -12  -2   2 0.35222 4.06130   1 
  12  -2  -2 12.0620  5.9621   3 
  12   2   2 5.71141 4.92118   3 
 -12   2  -2 8.15199 4.62055   1 
 -13  -2  -2 14.4893  5.4297   1 
  13  -2   2 0.75973 5.77816   3 
  13   2  -2 6.82222 5.42086   3 
 -13   2   2 3.29208 4.72632   1 
 -13   2  -2 12.2248  4.9921   1 
 -13  -2   2 6.18268 4.67365   1 
  13  -2  -2 15.7950  5.9212   3 
  13   2   2 5.86443 5.35067   3 
  14  -2   2 5.59792 5.24848   3 
 -14  -2  -2 3.84791 4.09850   1 
 -14   2   2 12.0116  5.3630   1 
  14   2  -2 10.4984  6.0417   3 
  14  -2  -2 13.9806  6.3116   3 
 -14  -2   2 4.19626 4.71047   1 
 -14   2  -2 19.6234  5.6372   1 
  14   2   2 14.1178  6.0539   3 
   0   3  -2 3660.43  146.26   1 
   0  -3  -2 3649.88  154.50   2 
   0   3   2 3658.45  146.19   1 
   0  -3  -2 3699.84  157.03   3 
   0  -3   2 3701.02  156.73   3 
   0   3  -2 3671.33  154.44   2 
   1   3  -2 862.850  35.730   1 
  -1   3   2 897.979  35.691   1 
   1   3  -2 830.963  37.646   2 
  -1  -3  -2 868.963  35.480   1 
   1  -3   2 909.775  38.166   3 
  -1  -3  -2 831.522  38.322   3 
   1  -3  -2 918.446  38.871   3 
   1   3   2 832.196  38.131   2 
  -1   3  -2 882.229  37.361   2 
  -1   3  -2 862.094  35.964   1 
  -1  -3   2 851.726  38.381   3 
   1  -3  -2 910.090  37.679   2 
   2  -3   2 169.577   9.097   3 
  -2  -3  -2 170.811   9.296   3 
  -2  -3  -2 164.427   8.201   1 
  -2   3   2 163.344   8.541   1 
   2   3  -2 181.241   8.687   1 
   2   3  -2 159.534   8.952   2 
  -2  -3   2 169.087   8.898   3 
   2  -3  -2 173.912   8.145   2 
   2   3   2 161.035   8.945   2 
   2  -3  -2 157.441   9.203   3 
  -2   3  -2 173.830   8.318   1 
   3   3  -2 39.7500  3.8458   1 
  -3   3   2 46.6750  3.9296   1 
   3  -3   2 42.3493  4.3183   3 
   3   3  -2 36.3116  3.9455   2 
  -3  -3  -2 29.7983  3.9447   3 
  -3  -3  -2 37.1155  3.2391   1 
  -3  -3   2 38.5997  4.0748   3 
   3  -3  -2 44.6224  3.2507   2 
   3  -3  -2 51.3386  4.7228   3 
   3   3   2 33.8875  3.9273   2 
  -3   3  -2 46.2984  3.6317   1 
  -4   3   2 25.1091  3.3521   1 
   4   3  -2 21.8424  3.5171   2 
   4   3  -2 21.3496  3.2380   1 
   4  -3   2 29.7540  3.9761   3 
  -4  -3  -2 23.5393  3.7315   3 
   4  -3   2 22.2235  1.7856   2 
  -4  -3  -2 18.4429  2.7578   1 
   4  -3  -2 24.2907  3.8247   3 
  -4  -3   2 24.9375  3.6230   3 
  -4   3  -2 22.4831  3.0311   1 
   4  -3  -2 30.1333  2.6803   2 
   4   3   2 20.1886  3.3617   2 
   5  -3   2 95.7412  5.3773   2 
   5   3  -2 124.125   6.953   1 
   5  -3   2 95.8317  7.5781   3 
   5   3  -2 112.085   7.684   2 
  -5  -3  -2 109.955   7.793   3 
  -5  -3  -2 111.776   6.440   1 
  -5   3   2 107.256   6.954   1 
  -5  -3   2 98.5388  7.3472   3 
  -5   3  -2 101.704   6.597   1 
   5  -3  -2 115.708   7.918   3 
   5   3   2 107.326   7.452   2 
   5  -3  -2 107.210   6.128   2 
   6  -3   2 178.718   8.998   2 
   6  -3   2 174.515  11.452   3 
  -6  -3  -2 186.633  11.405   3 
   6   3  -2 191.858  11.145   2 
  -6   3   2 179.555  10.270   1 
  -6  -3  -2 196.911   9.856   1 
   6  -3  -2 171.147  11.281   3 
  -6  -3   2 197.456  11.285   3 
   6   3   2 199.913  11.075   2 
   6  -3  -2 169.209   9.409   2 
  -6   3  -2 175.351   9.765   1 
   7  -3   2 61.7500  7.1149   3 
  -7   3   2 68.4753  6.1743   1 
   7   3  -2 62.7944  6.5500   2 
   7  -3   2 70.4806  4.7784   2 
  -7  -3  -2 64.9581  5.3674   1 
  -7  -3  -2 67.4658  7.0257   3 
  -7   3  -2 64.6558  5.7016   1 
   7   3   2 80.0270  6.9176   2 
  -7  -3   2 69.6224  6.9192   3 
   7  -3  -2 64.0906  5.2616   2 
   7  -3  -2 64.4457  7.0845   3 
   8   3  -2 42.8574  6.0644   2 
  -8  -3  -2 38.7012  6.1878   3 
   8  -3   2 42.3609  7.1964   3 
   8  -3   2 31.7045  3.7470   2 
  -8   3   2 52.2820  5.7556   1 
  -8  -3   2 39.2919  6.1080   3 
   8  -3  -2 37.0256  6.4570   3 
  -8   3  -2 39.6843  4.9295   1 
   8  -3  -2 34.1185  4.1847   2 
   8   3   2 36.3285  5.7380   2 
  -9   3   2 78.9203  7.4566   1 
  -9  -3  -2 72.2381  8.3176   3 
   9   3  -2 64.6315  7.4989   2 
   9  -3   2 73.7303  8.6473   3 
   9   3   2 64.3866  7.1664   2 
   9  -3  -2 68.3819  8.2462   3 
  -9   3  -2 67.3195  6.5756   1 
  10  -3   2 358.613  21.652   3 
 -10   3   2 389.889  19.707   1 
  10   3  -2 357.943  20.176   2 
  10   3  -2 362.550  21.344   3 
 -10  -3  -2 365.862  21.557   3 
  10  -3  -2 380.171  22.336   3 
  10   3   2 363.139  20.605   2 
 -10   3  -2 404.337  19.645   1 
  11   3  -2 55.4118  7.7499   2 
 -11   3   2 39.2934  6.5691   1 
  11  -3   2 32.4944  7.1912   3 
  11   3  -2 50.1014  8.1062   3 
 -11   3  -2 41.2698  6.2617   1 
  11  -3  -2 38.7720  7.7149   3 
  11   3   2 43.6694  8.1696   3 
  11   3   2 59.1860  7.9049   2 
  12   3  -2 0.58904 4.79422   2 
  12  -3   2 2.74046 5.23765   3 
  12   3  -2 -2.9655  4.9385   3 
 -12   3   2 -0.0596  4.4257   1 
  12  -3  -2 5.64470 4.98729   3 
  12   3   2 2.27039 4.69940   2 
 -12   3  -2 2.84898 4.20613   1 
  12   3   2 16.0556  5.8564   3 
  13   3  -2 -0.5727  4.1215   3 
 -13  -3  -2 7.11340 4.43275   1 
  13  -3   2 13.1501  6.4495   3 
 -13   3   2 6.63414 5.00885   1 
  13   3   2 10.9151  5.7169   3 
 -13   3  -2 7.64675 4.68057   1 
 -13  -3   2 -4.4290  4.2178   1 
  13  -3  -2 10.6395  6.1507   3 
  14  -3   2 22.3879  7.2741   3 
 -14   3   2 11.1870  5.6580   1 
 -14  -3  -2 12.4407  4.7222   1 
  14   3  -2 18.7624  6.3012   3 
  14  -3  -2 20.6093  7.3036   3 
 -14  -3   2 17.1565  5.8342   1 
 -14   3  -2 26.4209  5.8934   1 
  14   3   2 23.7493  6.9878   3 
   0  -4  -2 10.6302  2.9479   3 
   0  -4   2 13.6232  2.5884   3 
   0  -4  -2 12.7851  2.3765   2 
   0   4   2 15.8864  2.6219   1 
   0   4  -2 9.46296 2.39444   1 
   0   4  -2 10.6894  2.2069   2 
   1  -4   2 140.313   8.179   3 
   1   4  -2 147.220   8.047   2 
   1   4  -2 148.619   8.014   1 
  -1  -4  -2 150.286   8.708   3 
  -1   4   2 149.574   7.742   1 
   1   4   2 142.949   7.561   1 
  -1   4  -2 144.967   7.788   1 
  -1  -4   2 146.034   8.317   3 
   1  -4  -2 149.015   7.549   2 
   1   4   2 136.992   8.099   2 
  -1   4  -2 154.962   7.265   2 
   1  -4  -2 150.873   8.730   3 
  -2   4   2 780.252  30.348   1 
   2   4  -2 685.499  31.941   2 
   2   4  -2 681.228  30.109   1 
   2  -4   2 789.812  32.455   3 
  -2  -4  -2 660.805  29.740   1 
  -2  -4  -2 694.260  32.449   3 
   2   4   2 683.879  32.700   2 
  -2   4  -2 765.943  31.299   2 
   2  -4  -2 751.131  33.335   3 
   2  -4  -2 766.579  31.775   2 
  -2  -4   2 652.254  32.751   3 
  -2   4  -2 775.810  30.904   1 
  -3  -4  -2 480.976  24.031   3 
   3   4  -2 507.459  22.356   1 
   3  -4   2 533.609  24.179   3 
   3   4  -2 514.943  23.889   2 
  -3  -4  -2 492.068  21.875   1 
  -3   4   2 525.774  22.460   1 
  -3  -4   2 495.096  24.237   3 
  -3   4  -2 524.301  22.607   1 
   3   4   2 492.652  24.239   2 
   3  -4  -2 545.489  22.845   2 
   3  -4  -2 537.151  24.652   3 
  -4  -4  -2 539.509  25.420   3 
  -4   4   2 464.980  23.218   1 
   4   4  -2 533.605  23.398   1 
  -4  -4  -2 543.609  23.039   1 
   4   4  -2 579.188  25.378   2 
  -4   4  -2 459.659  21.416   1 
   4   4   2 544.499  23.659   2 
  -4  -4   2 531.616  23.473   3 
   4  -4  -2 457.665  21.455   2 
   4  -4  -2 466.975  23.656   3 
   5  -4   2 141.898   9.439   3 
  -5  -4  -2 145.477   7.867   1 
  -5  -4  -2 130.364   9.098   3 
  -5   4   2 150.697   8.577   1 
   5   4  -2 126.184   7.994   1 
   5   4  -2 132.102   8.903   2 
   5  -4  -2 142.776   9.470   3 
  -5  -4   2 131.456   8.958   3 
  -5   4  -2 154.356   8.221   1 
   5   4   2 137.657   9.154   2 
   5  -4  -2 137.269   7.294   2 
   6   4  -2 65.9662  6.3777   2 
  -6  -4  -2 64.9229  5.0046   1 
  -6  -4  -2 63.0672  6.3825   3 
  -6   4   2 63.7358  5.7346   1 
   6  -4   2 64.4483  6.5899   3 
   6  -4   2 49.5441  3.3824   2 
   6  -4  -2 52.3826  4.2456   2 
   6   4   2 60.1615  6.1014   2 
  -6  -4   2 70.3595  6.3789   3 
  -6   4  -2 59.7528  5.3068   1 
   6  -4  -2 58.7879  6.5632   3 
   7   4  -2 9.93841 3.62580   2 
   7  -4   2 14.8449  2.1092   2 
   7  -4   2 14.7786  4.6742   3 
  -7  -4  -2 13.9224  2.8119   1 
  -7   4   2 13.1634  3.8232   1 
  -7  -4  -2 15.1926  4.3906   3 
   7   4   2 15.0176  4.0746   2 
   7  -4  -2 21.2603  5.1746   3 
  -7  -4   2 13.7155  4.2845   3 
  -7   4  -2 19.1185  3.6861   1 
   7  -4  -2 23.5285  3.0716   2 
   8  -4   2 25.6243  5.7746   3 
  -8  -4  -2 34.3781  6.2091   3 
  -8   4   2 27.1275  4.9884   1 
   8   4  -2 41.1713  6.1848   2 
  -8  -4   2 46.8621  6.6108   3 
   8   4   2 37.0499  5.8258   2 
  -8   4  -2 41.1925  5.0830   1 
   8  -4  -2 34.0148  7.6388   3 
   9   4  -2 76.8783  8.4214   2 
   9  -4   2 75.8403  8.8796   3 
  -9   4   2 75.6415  7.4791   1 
  -9  -4  -2 77.9296  8.6741   3 
   9   4   2 84.9128  8.2577   2 
   9  -4  -2 72.7437  9.1170   3 
  -9  -4   2 90.6865  9.0101   3 
  -9   4  -2 87.0713  7.3462   1 
 -10   4   2 127.392  10.023   1 
  10   4  -2 124.088  10.378   2 
 -10  -4  -2 141.774  11.616   3 
  10  -4   2 134.269  12.104   3 
 -10   4  -2 133.094   9.833   1 
 -10  -4   2 163.783  12.259   3 
  10  -4  -2 133.497  12.484   3 
  10   4   2 134.578  10.692   2 
 -11   4   2 15.6449  5.4598   1 
  11  -4   2 17.2809  6.6986   3 
  11   4  -2 7.50264 4.99505   3 
 -11  -4  -2 7.13352 5.46937   3 
  11   4  -2 2.96532 4.70255   2 
  11   4   2 4.66265 4.91584   2 
 -11   4  -2 9.59584 4.40613   1 
  11  -4  -2 13.7322  6.0517   3 
 -12   4   2 26.4760  6.2481   1 
  12  -4   2 18.2471  6.9753   3 
  12   4  -2 33.2441  7.2982   3 
  12   4  -2 42.9600  7.5925   2 
  12  -4  -2 32.2239  7.9534   3 
  12   4   2 35.8802  7.8054   3 
 -12   4  -2 22.1601  5.4807   1 
  12   4   2 21.2383  6.5556   2 
  13   4  -2 26.8826  6.7709   3 
  13  -4   2 24.0043  7.6653   3 
  13   4  -2 24.7912  6.8597   2 
 -13   4   2 40.0500  7.3433   1 
 -13   4  -2 29.0376  6.2833   1 
  13   4   2 23.9648  6.7954   3 
  13  -4  -2 22.7687  7.2726   3 
 -14  -4  -2 18.8269  5.0507   1 
  14  -4   2 13.0750  6.5093   3 
  14   4  -2 18.0687  6.6316   3 
 -14   4   2 14.7305  5.2944   1 
 -14  -4   2 14.8119  5.6334   1 
  14   4   2 6.46799 5.40848   3 
 -14   4  -2 17.5250  5.4525   1 
  14  -4  -2 7.21027 6.30616   3 
   0   5  -2 222.398  11.075   1 
   0   5  -2 222.563  11.072   2 
   0   5   2 236.702  11.400   2 
   0  -5  -2 214.508  12.024   3 
   0  -5   2 223.620  11.743   3 
   0   5   2 220.723  10.959   1 
  -1   5   2 446.319  19.811   1 
   1  -5   2 439.330  21.087   3 
   1   5  -2 446.686  20.749   2 
  -1  -5  -2 429.604  21.328   3 
   1   5  -2 468.327  19.929   1 
   1  -5  -2 428.143  19.827   2 
   1   5   2 443.242  19.313   1 
   1   5   2 453.156  20.537   2 
  -1   5  -2 436.933  19.601   2 
  -1   5  -2 428.147  19.448   1 
   1  -5  -2 420.250  21.029   3 
  -1  -5   2 460.386  20.789   3 
  -2   5   2 749.686  29.780   1 
  -2  -5  -2 659.299  31.763   3 
   2  -5   2 747.616  31.772   3 
   2   5  -2 644.632  31.146   2 
   2   5  -2 653.658  29.490   1 
   2  -5  -2 745.525  33.758   3 
  -2  -5   2 651.470  33.037   3 
   2   5   2 690.186  32.985   2 
   2  -5  -2 849.840  32.050   2 
  -2   5  -2 747.482  31.189   1 
   2   5   2 675.487  30.799   1 
  -2   5  -2 755.145  31.470   2 
  -3  -5  -2 164.725   8.664   1 
  -3  -5  -2 170.551  10.043   3 
  -3   5   2 168.253   9.155   1 
   3   5  -2 163.229   9.082   1 
   3   5  -2 143.533   9.392   2 
   3  -5   2 158.443   9.694   3 
   3  -5  -2 164.984   7.998   2 
   3  -5  -2 167.594  10.032   3 
  -3   5  -2 177.652   9.031   1 
  -3  -5   2 157.434   9.595   3 
   3   5   2 140.133   9.341   2 
   4  -5   2 301.305  15.893   3 
   4   5  -2 275.619  15.445   2 
   4   5  -2 292.766  14.542   1 
  -4  -5  -2 296.335  15.827   3 
  -4   5   2 311.583  14.666   1 
  -4  -5  -2 304.004  14.185   1 
   4   5   2 297.126  15.594   2 
   4  -5  -2 311.139  13.596   2 
   4  -5  -2 294.477  15.900   3 
  -4  -5   2 273.606  15.356   3 
  -4   5  -2 303.546  14.386   1 
  -5  -5  -2 271.449  12.980   1 
  -5  -5  -2 261.670  14.710   3 
   5   5  -2 264.585  13.316   1 
   5  -5   2 261.877  14.756   3 
  -5   5   2 256.656  13.557   1 
   5   5  -2 254.044  14.401   2 
  -5   5  -2 262.719  13.394   1 
  -5  -5   2 265.943  14.601   3 
   5  -5  -2 272.996  15.082   3 
   5   5   2 266.284  14.742   2 
   5  -5  -2 263.623  12.334   2 
  -6  -5  -2 17.3687  5.2206   3 
   6  -5   2 14.3199  4.9920   3 
   6   5  -2 15.0135  3.2839   1 
   6   5  -2 18.8502  4.3387   2 
  -6  -5  -2 13.7707  3.1014   1 
   6  -5  -2 7.33604 4.00194   3 
   6  -5  -2 10.5465  2.1950   2 
   6   5   2 10.0319  3.6072   2 
  -6  -5   2 17.4249  5.1290   3 
  -6   5  -2 10.1063  3.3119   1 
  -7  -5  -2 56.5753  6.7569   3 
   7  -5   2 64.2588  7.4285   3 
  -7   5   2 58.0841  5.9637   1 
   7   5  -2 47.8444  6.3072   2 
   7   5   2 62.0268  6.6891   2 
  -7  -5   2 61.9424  6.7740   3 
  -7   5  -2 56.6469  5.8205   1 
   7  -5  -2 61.2520  7.2590   3 
   8  -5   2 124.516  10.971   3 
  -8   5   2 136.885   9.292   1 
  -8  -5  -2 115.162   9.903   3 
   8   5  -2 115.450  10.216   2 
  -8   5  -2 126.802   8.883   1 
   8  -5  -2 124.853  10.479   3 
  -8  -5   2 128.892  10.169   3 
   8   5   2 114.753   9.472   2 
  -9  -5  -2 42.0601  7.2961   3 
  -9   5   2 34.6184  5.8922   1 
   9  -5   2 36.9241  7.2576   3 
   9   5  -2 48.1848  7.3179   2 
  -9  -5   2 40.6330  6.9582   3 
  -9   5  -2 44.4956  5.9652   1 
   9   5   2 32.6368  6.1147   2 
   9  -5  -2 39.5377  7.1544   3 
  10  -5   2 17.5638  6.3464   3 
 -10   5   2 24.8724  5.8924   1 
  10   5  -2 41.9541  7.3794   2 
 -10  -5  -2 31.0905  6.8779   3 
  10  -5  -2 10.2940  5.8245   3 
  10   5   2 34.3567  6.5766   2 
 -10   5  -2 16.5681  4.8777   1 
 -10  -5   2 31.1856  7.0480   3 
  11   5  -2 4.02698 4.62445   2 
 -11   5   2 3.01743 4.33598   1 
  11  -5   2 7.26872 5.93770   3 
 -11  -5  -2 8.52271 5.44655   3 
  11   5   2 8.02490 4.82253   2 
  11  -5  -2 4.71844 4.99335   3 
 -11  -5   2 8.20312 5.67773   3 
 -11   5  -2 3.88118 4.17839   1 
 -12   5   2 7.55531 5.11982   1 
  12  -5   2 13.2830  6.5337   3 
  12   5  -2 4.22839 5.21213   2 
  12   5  -2 10.9753  4.8785   3 
  12  -5  -2 12.9843  6.2668   3 
  12   5   2 9.39892 5.36372   2 
 -12   5  -2 6.57570 4.47041   1 
  13  -5   2 4.59203 5.52375   3 
  13   5  -2 13.0780  5.8876   3 
 -13   5   2 2.79470 4.65861   1 
  13   5  -2 14.4757  5.9586   2 
 -13   5  -2 -1.6556  3.8824   1 
  13  -5  -2 2.32026 5.59557   3 
  13   5   2 5.05976 5.73970   2 
  13   5   2 6.57012 5.47039   3 
  14   5  -2 10.4093  5.5931   3 
  14  -5   2 36.6017  8.1433   3 
 -14   5   2 13.3042  5.7283   1 
  14   5   2 13.6971  6.6558   3 
  14  -5  -2 22.4879  7.8206   3 
 -14   5  -2 18.6970  5.3116   1 
   0   6   2 16.7794  2.7529   2 
   0  -6   2 16.1500  3.3037   3 
   0   6  -2 16.9048  2.8052   2 
   0   6  -2 16.1807  3.1461   1 
   0  -6  -2 18.7340  3.7699   3 
   0   6   2 20.0731  3.2236   1 
   1   6  -2 93.2093  6.6654   1 
   1   6  -2 95.9056  6.5410   2 
  -1   6   2 99.8330  6.7221   1 
  -1  -6  -2 99.1089  7.5441   3 
  -1   6   2 105.871   6.317   2 
   1  -6   2 108.992   7.229   3 
   1  -6  -2 106.270   7.444   3 
   1   6   2 93.8164  6.5887   2 
  -1   6  -2 101.526   6.700   1 
   1   6   2 96.9651  6.4035   1 
  -1   6  -2 97.8359  5.8116   2 
  -1  -6   2 103.944   7.111   3 
   2  -6   2 28.4920  4.2436   3 
   2   6  -2 40.2172  4.3440   2 
   2   6  -2 36.3346  4.0761   1 
  -2   6   2 30.7691  3.9471   1 
   2   6   2 32.6509  3.8695   1 
   2  -6  -2 37.2566  3.3688   2 
  -2   6  -2 34.2869  4.0974   1 
   2  -6  -2 32.6230  4.6067   3 
  -2   6  -2 32.3001  2.7128   2 
  -2  -6   2 31.6368  4.2347   3 
   2   6   2 33.2838  4.1481   2 
  -3   6   2 928.860  41.366   1 
   3   6  -2 1007.24   44.17   2 
  -3  -6  -2 991.610  44.716   3 
   3  -6   2 955.146  44.450   3 
   3   6  -2 1015.30   41.54   1 
  -3  -6   2 987.940  43.233   3 
   3   6   2 1026.29   43.21   2 
   3  -6  -2 928.728  41.004   2 
  -3   6  -2 949.576  40.313   1 
   3  -6  -2 900.867  43.466   3 
  -3   6  -2 934.928  40.452   2 
   4   6  -2 195.114  11.718   2 
  -4   6   2 201.478  11.018   1 
   4   6  -2 191.168  10.767   1 
  -4  -6  -2 194.861  11.908   3 
   4  -6   2 198.925  11.912   3 
  -4  -6  -2 204.626  10.450   1 
  -4  -6   2 185.501  11.126   3 
   4  -6  -2 178.787  11.534   3 
   4   6   2 175.589  11.176   2 
  -4   6  -2 196.204  10.510   1 
   4  -6  -2 196.830   9.130   2 
   5   6  -2 212.522  11.750   1 
  -5  -6  -2 202.740  12.856   3 
   5  -6   2 237.476  13.391   3 
  -5  -6  -2 211.360  11.381   1 
   5   6  -2 213.166  12.865   2 
  -5   6   2 226.020  12.222   1 
   5  -6  -2 247.510  13.933   3 
   5  -6  -2 233.900  10.622   2 
  -5  -6   2 195.673  12.812   3 
   5   6   2 214.481  13.170   2 
  -5   6  -2 240.163  12.290   1 
  -6  -6  -2 34.1746  5.5100   3 
   6  -6   2 39.3570  5.9061   3 
  -6  -6  -2 42.5617  4.2323   1 
   6   6  -2 32.2081  5.4582   2 
  -6   6   2 28.1741  4.6982   1 
   6  -6  -2 26.7819  5.3273   3 
   6  -6  -2 23.3480  2.4001   2 
  -6  -6   2 38.3665  5.5490   3 
   6   6   2 43.1140  5.5924   2 
  -6   6  -2 33.7817  4.6652   1 
   7   6  -2 221.126  14.210   2 
  -7  -6  -2 232.017  14.470   3 
  -7   6   2 240.214  13.373   1 
   7  -6   2 225.954  14.669   3 
  -7  -6   2 213.145  14.053   3 
   7  -6  -2 243.268  15.288   3 
  -7   6  -2 257.975  13.866   1 
   7   6   2 231.438  14.568   2 
  -8  -6  -2 57.7081  7.6558   3 
  -8   6   2 66.7263  6.9869   1 
   8  -6   2 52.1266  7.7494   3 
   8   6  -2 81.6967  8.2120   2 
   8  -6  -2 57.8190  8.0574   3 
   8   6   2 65.0917  7.5200   2 
  -8   6  -2 47.8667  5.9825   1 
   9   6  -2 15.9067  5.2332   2 
  -9   6   2 10.2028  4.4974   1 
   9  -6   2 11.8117  5.7755   3 
  -9  -6  -2 10.9122  5.1021   3 
  -9   6  -2 7.54406 3.89463   1 
  -9  -6   2 13.7346  5.5676   3 
   9   6   2 28.1282  6.0799   2 
   9  -6  -2 11.7215  5.5190   3 
  10   6  -2 159.182  12.818   2 
 -10   6   2 167.928  12.239   1 
  10  -6   2 168.212  13.722   3 
 -10  -6  -2 173.423  13.469   3 
  10  -6  -2 152.985  13.263   3 
  10   6   2 160.323  12.529   2 
 -10  -6   2 180.848  13.529   3 
 -10   6  -2 163.801  11.468   1 
 -11   6   2 12.1324  5.1435   1 
 -11  -6  -2 17.6047  6.1232   3 
  11   6  -2 11.2332  5.5965   2 
  11  -6   2 9.12101 6.40497   3 
  11  -6  -2 21.2942  6.7243   3 
  11   6   2 17.5055  6.0974   2 
 -11   6  -2 11.5034  4.9665   1 
 -11  -6   2 12.7612  5.9493   3 
  12   6  -2 8.10738 5.73173   2 
  12   6  -2 0.01623 4.29084   3 
 -12   6   2 1.01068 4.74092   1 
  12  -6   2 11.3844  6.5368   3 
 -12  -6  -2 5.92626 5.99906   3 
 -12   6  -2 5.04285 4.75273   1 
  12  -6  -2 0.95379 5.29248   3 
  12   6   2 16.2206  5.8391   2 
  13   6  -2 11.9478  6.1550   2 
 -13   6   2 12.8003  5.6325   1 
  13  -6   2 4.04927 6.62176   3 
  13   6  -2 18.8708  6.2529   3 
  13  -6  -2 10.0786  6.7844   3 
  13   6   2 18.8388  6.3670   3 
 -13   6  -2 13.1053  5.1432   1 
  13   6   2 25.4592  7.3234   2 
 -14   6   2 -0.1242  4.5850   1 
  14   6  -2 -0.6035  4.1608   3 
  14   6  -2 0.85564 5.28417   2 
  14  -6   2 4.62041 5.44988   3 
  14   6   2 8.65346 5.58050   3 
 -14   6  -2 3.28609 4.45447   1 
  14  -6  -2 2.50797 5.72173   3 
   0   7  -2 53.6595  4.5449   2 
   0  -7   2 46.2595  5.1769   3 
   0   7   2 47.7399  4.4381   2 
   0  -7  -2 50.1039  5.7890   3 
   0   7  -2 52.1621  4.9955   1 
   0   7   2 51.5986  4.9045   1 
  -1  -7  -2 86.7763  7.1580   3 
   1  -7   2 81.7477  6.6559   3 
  -1   7   2 86.6749  5.7255   2 
  -1   7   2 80.1065  6.3364   1 
   1   7  -2 87.6305  6.5263   1 
   1   7  -2 82.0703  6.2286   2 
   1   7   2 89.4521  6.4828   1 
   1   7   2 87.1796  6.3588   2 
  -1   7  -2 90.3334  6.3368   1 
  -1   7  -2 85.2723  5.4980   2 
   1  -7  -2 82.7424  7.1407   3 
  -1  -7   2 81.1215  6.9611   3 
  -2   7   2 75.2873  4.9723   2 
   2   7  -2 75.3766  5.9447   1 
   2  -7   2 74.5522  6.4379   3 
   2   7  -2 60.1740  5.7455   2 
  -2   7   2 62.6236  5.6413   1 
  -2  -7  -2 76.6268  6.7072   3 
   2   7   2 59.7676  5.7785   2 
   2   7   2 72.6350  5.5969   1 
   2  -7  -2 77.3395  6.7648   3 
  -2   7  -2 68.3997  4.4441   2 
  -2   7  -2 69.0954  5.7841   1 
  -2  -7   2 69.9680  6.0245   3 
   3   7  -2 91.6691  6.7849   1 
   3  -7   2 89.2537  7.2600   3 
  -3  -7  -2 93.5495  7.4145   3 
   3   7  -2 86.2792  6.9484   2 
  -3   7   2 81.7014  6.4485   1 
  -3  -7   2 80.1896  6.7701   3 
   3  -7  -2 82.9441  7.3317   3 
   3   7   2 87.0039  6.8859   2 
   3  -7  -2 80.0899  5.1434   2 
   3   7   2 96.3745  6.2002   1 
  -3   7  -2 81.8563  4.5066   2 
  -3   7  -2 77.4837  6.3422   1 
  -4   7   2 188.888  10.404   1 
   4  -7   2 179.518  11.139   3 
  -4  -7  -2 164.017  10.905   3 
   4   7  -2 150.650  10.527   2 
   4   7  -2 162.612  10.051   1 
   4  -7  -2 191.714   8.801   2 
   4   7   2 151.733  10.744   2 
   4  -7  -2 193.920  11.729   3 
  -4  -7   2 148.925  10.586   3 
  -4   7  -2 187.416  10.575   1 
   5   7  -2 23.0705  4.0243   1 
  -5   7   2 16.5161  3.9315   1 
   5  -7   2 14.2575  4.7292   3 
  -5  -7  -2 13.2747  4.6436   3 
  -5  -7  -2 14.3468  2.7079   1 
   5   7  -2 12.9694  4.0305   2 
   5  -7  -2 14.8150  1.9561   2 
   5   7   2 12.0988  3.8332   2 
  -5   7  -2 16.0596  3.9353   1 
  -5  -7   2 11.9954  4.1148   3 
   5  -7  -2 13.9791  4.6972   3 
   6  -7   2 7.22031 4.29782   3 
  -6   7   2 8.84895 3.74438   1 
  -6  -7  -2 15.8419  4.7458   3 
   6   7  -2 15.4877  4.2745   2 
   6  -7  -2 10.3651  4.6069   3 
  -6  -7   2 22.3251  4.7923   3 
   6   7   2 21.5966  4.7145   2 
  -6   7  -2 17.8554  4.2433   1 
  -7  -7  -2 51.9532  7.1265   3 
   7  -7   2 58.8228  7.7506   3 
   7   7  -2 48.0311  7.0577   2 
  -7   7   2 60.5271  6.5726   1 
   7   7   2 50.7342  6.9862   2 
  -7  -7   2 42.0045  6.5224   3 
  -7   7  -2 70.0801  6.5469   1 
   7  -7  -2 51.7729  7.5348   3 
   8  -7   2 29.5729  6.6616   3 
  -8  -7  -2 16.4409  5.5999   3 
  -8   7   2 23.8157  5.3983   1 
   8   7  -2 27.1541  5.7678   2 
   8  -7  -2 25.8110  6.4217   3 
  -8  -7   2 19.9549  5.5095   3 
  -8   7  -2 25.5831  4.9937   1 
   8   7   2 17.1189  4.8929   2 
   9  -7   2 27.3067  7.0643   3 
  -9   7   2 32.1114  5.8832   1 
   9   7  -2 39.7680  7.3273   2 
  -9  -7  -2 27.9268  6.5525   3 
  -9   7  -2 32.5022  5.7669   1 
   9   7   2 36.3624  6.6509   2 
   9  -7  -2 41.7914  8.0811   3 
  -9  -7   2 34.0840  7.0261   3 
  10  -7   2 30.9552  7.5058   3 
  10   7  -2 27.1214  7.0606   2 
 -10   7   2 17.5048  5.6413   1 
 -10  -7  -2 31.9060  7.2742   3 
  10   7   2 27.7829  6.4543   2 
 -10   7  -2 22.5219  5.3897   1 
 -10  -7   2 30.5480  6.9389   3 
  10  -7  -2 28.9742  7.5553   3 
  11   7  -2 0.27818 4.98077   2 
 -11   7   2 19.8898  5.7994   1 
  11  -7   2 2.11129 5.84467   3 
 -11  -7  -2 10.9411  5.6917   3 
 -11  -7   2 7.63947 5.81445   3 
 -11   7  -2 4.62241 4.56897   1 
  11  -7  -2 13.8837  6.7983   3 
  11   7   2 10.3480  5.6293   2 
  12   7  -2 22.0011  7.1423   2 
 -12   7   2 23.5341  5.9517   1 
  12  -7   2 26.2604  8.6274   3 
 -12  -7  -2 17.1084  6.5279   3 
 -12   7  -2 37.3238  6.6299   1 
  12   7   2 13.3030  6.2875   2 
 -12  -7   2 22.8804  6.7874   3 
  12  -7  -2 12.7655  7.1923   3 
  13  -7   2 26.2461  8.1698   3 
  13   7  -2 27.3468  6.5676   3 
 -13   7   2 25.2069  6.7425   1 
 -13  -7  -2 20.4978  7.3810   3 
  13   7  -2 21.4652  6.7296   2 
  13  -7  -2 12.0338  6.7668   3 
  13   7   2 26.3298  7.0276   2 
 -13   7  -2 26.5606  6.6710   1 
   0   8   2 42.9707  4.8696   1 
   0  -8  -2 50.8982  5.8036   3 
   0  -8   2 42.1058  5.3623   3 
   0   8   2 51.7760  4.8550   2 
   0   8  -2 50.6666  5.2713   1 
   0   8  -2 48.2341  4.5704   2 
  -1   8   2 167.673   9.970   1 
  -1  -8  -2 167.739  11.012   3 
  -1   8   2 182.446   9.623   2 
   1   8  -2 161.638   9.976   1 
   1   8  -2 158.835   9.844   2 
   1  -8   2 170.849  10.772   3 
   1   8   2 161.083   9.844   1 
  -1   8  -2 203.152  10.543   1 
   1  -8  -2 176.080  11.121   3 
   1   8   2 159.607  10.117   2 
  -1  -8   2 146.873  10.553   3 
  -1   8  -2 186.018   9.576   2 
  -2  -8  -2 136.618   9.882   3 
  -2   8   2 173.910   9.710   1 
  -2   8   2 143.744   8.314   2 
   2   8  -2 141.237   9.512   2 
   2   8  -2 141.227   9.250   1 
   2  -8   2 165.316  10.263   3 
  -2   8  -2 158.120   9.420   1 
  -2  -8   2 120.835   9.097   3 
   2   8   2 142.367   9.494   2 
  -2   8  -2 161.213   8.056   2 
   2  -8  -2 149.100  10.195   3 
   2   8   2 135.254   8.691   1 
   3  -8   2 208.298  12.908   3 
  -3   8   2 229.555  12.307   1 
  -3  -8  -2 212.935  13.035   3 
  -3   8   2 225.576  10.957   2 
   3   8  -2 197.299  11.844   1 
   3   8  -2 216.537  12.780   2 
  -3  -8   2 217.086  12.564   3 
  -3   8  -2 213.804  10.221   2 
   3  -8  -2 225.351  13.340   3 
  -3   8  -2 216.433  12.102   1 
   3   8   2 201.153  11.478   1 
   3   8   2 207.716  12.559   2 
  -4  -8  -2 304.788  17.253   3 
   4  -8   2 304.772  17.025   3 
   4   8  -2 324.664  17.053   2 
  -4   8   2 294.272  14.135   2 
   4   8  -2 301.229  15.602   1 
  -4   8   2 290.908  15.722   1 
   4  -8  -2 288.194  17.025   3 
   4   8   2 303.273  16.635   2 
  -4   8  -2 309.849  15.670   1 
  -4   8  -2 291.874  13.012   2 
  -4  -8   2 296.595  16.458   3 
  -5   8   2 6.70813 1.37691   2 
  -5   8   2 6.93897 3.56012   1 
  -5  -8  -2 12.0753  4.2162   3 
   5  -8   2 6.35851 4.44786   3 
   5   8  -2 5.97424 3.40144   2 
  -5  -8   2 9.06522 4.01186   3 
  -5   8  -2 12.5704  3.8657   1 
   5  -8  -2 5.21165 4.02548   3 
   5   8   2 6.49026 3.63401   2 
   6  -8   2 38.2882  6.7320   3 
   6   8  -2 41.5530  6.3468   2 
  -6   8   2 36.1390  5.8657   1 
  -6  -8  -2 42.1871  6.6205   3 
   6   8   2 31.1357  6.0386   2 
   6  -8  -2 32.8076  7.2026   3 
  -6  -8   2 39.1422  6.0461   3 
  -6   8  -2 33.7153  5.4007   1 
  -7   8   2 25.4021  5.2878   1 
   7   8  -2 20.4882  5.2874   2 
   7  -8   2 14.9916  6.0096   3 
  -7  -8  -2 20.7375  5.5870   3 
  -7   8  -2 21.0769  4.8533   1 
   7  -8  -2 14.5745  5.6514   3 
   7   8   2 17.9209  5.0389   2 
  -7  -8   2 22.2950  5.4339   3 
  -8  -8  -2 6.97489 4.78008   3 
   8  -8   2 2.83712 5.33740   3 
  -8   8   2 0.39166 4.00821   1 
   8   8  -2 4.47190 4.18737   2 
   8  -8  -2 3.36227 4.85896   3 
   8   8   2 6.73321 4.29684   2 
  -8  -8   2 8.77390 4.88361   3 
  -8   8  -2 8.42637 4.09474   1 
   9  -8   2 38.7603  8.1236   3 
  -9   8   2 35.3295  6.3982   1 
   9   8  -2 35.0598  7.4045   2 
  -9  -8  -2 19.1147  6.1753   3 
   9   8   2 23.8976  6.2346   2 
  -9  -8   2 19.9572  6.3516   3 
  -9   8  -2 27.3131  5.6395   1 
   9  -8  -2 26.5593  7.0435   3 
  10   8  -2 35.3288  7.5006   2 
 -10   8   2 41.2403  7.1082   1 
  10  -8   2 30.5982  7.7258   3 
 -10  -8  -2 42.3475  8.1551   3 
 -10   8  -2 34.8465  6.5512   1 
  10   8   2 47.6118  8.1749   2 
 -10  -8   2 51.8579  8.3602   3 
  10  -8  -2 27.1167  7.5999   3 
  11   8  -2 10.5344  5.7450   2 
 -11   8   2 18.0251  5.6137   1 
 -11  -8  -2 17.0331  7.0302   3 
  11  -8   2 25.0223  7.5394   3 
  11  -8  -2 11.8828  7.1022   3 
 -11  -8   2 18.6836  6.6608   3 
 -11   8  -2 12.8353  5.0251   1 
  11   8   2 9.94166 5.93318   2 
  12   8  -2 45.8401  8.3930   2 
  12  -8   2 31.5986  8.8871   3 
 -12  -8  -2 37.7333  8.6346   3 
 -12   8   2 39.7406  7.2362   1 
  12   8   2 59.3465  9.4294   2 
 -12   8  -2 35.8681  6.8558   1 
  12  -8  -2 46.2204  9.5460   3 
 -12  -8   2 26.0803  7.6499   3 
  13  -8   2 19.0323  7.5040   3 
  13   8  -2 16.6565  6.6014   2 
 -13  -8  -2 7.12907 6.10878   3 
 -13   8   2 17.7776  5.7565   1 
  13  -8  -2 7.18685 6.55132   3 
  13   8   2 5.69774 6.17526   2 
 -13   8  -2 8.09356 4.85700   1 
 -13  -8   2 18.4608  7.1772   3 
   0   9   2 49.9018  4.9049   2 
   0   9  -2 44.3891  4.6771   2 
   0  -9  -2 37.2254  5.6955   3 
   0   9  -2 35.1265  4.9980   1 
   0  -9   2 36.8136  5.2852   3 
   0   9   2 49.1260  5.3208   1 
   1  -9   2 197.749  12.518   3 
   1   9  -2 223.862  12.194   1 
  -1   9   2 201.496  11.429   2 
   1   9  -2 203.106  11.922   2 
  -1  -9  -2 215.990  13.068   3 
  -1   9   2 199.047  11.850   1 
   1   9   2 199.305  11.843   2 
  -1  -9   2 213.336  12.493   3 
   1   9   2 208.656  11.638   1 
   1  -9  -2 197.707  12.627   3 
  -1   9  -2 198.356  10.902   2 
  -1   9  -2 187.549  11.519   1 
  -2   9   2 3.35571 2.06020   2 
   2  -9   2 5.31115 3.70579   3 
   2   9  -2 3.73234 2.80555   2 
  -2  -9  -2 1.46983 3.42202   3 
  -2   9   2 3.53352 3.31702   1 
   2   9  -2 3.63608 3.38252   1 
   2  -9  -2 3.16899 4.12723   3 
   2   9   2 4.12936 2.93878   1 
  -2  -9   2 1.85227 3.51666   3 
  -2   9  -2 2.30146 3.13964   1 
   2   9   2 3.66765 2.74555   2 
  -2   9  -2 1.82936 1.70823   2 
   3  -9   2 25.1137  5.6951   3 
  -3  -9  -2 30.5512  5.4655   3 
  -3   9   2 35.5670  3.5299   2 
   3   9  -2 30.0466  5.1201   2 
  -3   9   2 37.6174  5.1906   1 
   3   9  -2 35.8334  4.8971   1 
   3  -9  -2 32.1116  5.7817   3 
  -3   9  -2 31.5843  2.9672   2 
  -3   9  -2 37.8777  5.1203   1 
  -3  -9   2 33.6560  5.2011   3 
   3   9   2 23.4365  4.6864   2 
   4   9  -2 25.7562  4.9440   2 
  -4   9   2 25.3267  2.7693   2 
   4  -9   2 28.5745  5.6535   3 
  -4   9   2 25.9400  4.8961   1 
  -4  -9  -2 19.3383  4.7081   3 
  -4   9  -2 25.7418  4.9805   1 
   4  -9  -2 23.0603  5.5096   3 
   4   9   2 20.1102  4.5982   2 
  -4  -9   2 23.5077  4.9433   3 
   5  -9   2 58.1968  7.4046   3 
  -5   9   2 52.9353  6.4704   1 
  -5  -9  -2 47.6518  7.0881   3 
   5   9  -2 43.3952  7.0748   2 
  -5  -9   2 44.6354  6.4884   3 
  -5   9  -2 58.5061  6.5175   1 
   5   9   2 53.0472  9.9252   2 
   5  -9  -2 54.4013  7.5176   3 
  -6   9   2 25.0085  5.3389   1 
   6  -9   2 16.1072  5.7216   3 
  -6  -9  -2 24.7397  5.8159   3 
   6   9  -2 8.55062 4.26838   2 
   6  -9  -2 11.9583  5.3929   3 
   6   9   2 16.9088  5.0436   2 
  -6  -9   2 22.6121  5.3600   3 
  -6   9  -2 23.5743  5.0851   1 
   7  -9   2 32.6946  7.0110   3 
   7   9  -2 23.1310  5.9560   2 
  -7   9   2 26.4967  5.6682   1 
  -7  -9  -2 19.0117  5.7672   3 
   7  -9  -2 30.8960  7.0219   3 
   7   9   2 23.4514  5.7645   2 
  -7  -9   2 35.7566  6.3147   3 
  -7   9  -2 23.7937  5.1603   1 
   8  -9   2 60.9807  8.9326   3 
  -8  -9  -2 47.2635  8.0814   3 
   8   9  -2 49.8820  8.1206   2 
  -8   9   2 60.7396  7.4547   1 
  -8   9  -2 53.0045  7.1151   1 
   8   9   2 41.7776  7.2018   2 
   8  -9  -2 65.6934  9.1303   3 
  -8  -9   2 38.5962  7.0442   3 
  -9  -9  -2 63.0303  9.1124   3 
   9  -9   2 78.2845 10.4207   3 
  -9   9   2 88.4765  8.9675   1 
   9   9  -2 79.2277  9.5581   2 
  -9  -9   2 78.6001  9.5313   3 
   9  -9  -2 92.9700 11.0305   3 
  -9   9  -2 71.0417  8.4487   1 
   9   9   2 82.0735  9.8664   2 
 -10   9   2 27.9689  6.3797   1 
  10   9  -2 30.6596  7.3339   2 
 -10  -9  -2 37.1562  7.9898   3 
  10  -9   2 25.7762  7.8053   3 
 -10   9  -2 28.5159  6.1743   1 
  10   9   2 20.3758  6.4670   2 
  10  -9  -2 32.3722  8.1699   3 
 -10  -9   2 18.1326  6.6116   3 
  11   9  -2 6.57074 5.82970   2 
 -11  -9  -2 2.45989 5.25438   3 
 -11   9   2 10.3336  5.5357   1 
  11  -9   2 -1.4055  6.2403   3 
 -11  -9   2 5.02241 5.25279   3 
 -11   9  -2 5.06047 4.61667   1 
  11  -9  -2 4.99990 6.42035   3 
  11   9   2 3.53274 5.00465   2 
  12   9  -2 35.0856  7.6250   2 
 -12  -9  -2 17.7062  6.8700   3 
 -12   9   2 25.8466  6.4617   1 
  12  -9   2 40.5808  9.2793   3 
  12  -9  -2 25.9799  7.9497   3 
  12   9   2 33.1419  7.7920   2 
 -12  -9   2 28.6546  7.8032   3 
 -12   9  -2 23.1055  5.9335   1 
  13  -9   2 27.1559  8.2930   3 
  13   9  -2 7.87616 5.55617   2 
 -13  -9  -2 12.4114  6.4075   3 
 -13   9   2 14.8558  5.9795   1 
 -13  -9   2 10.0267  6.3022   3 
 -13   9  -2 14.6951  5.6947   1 
  13   9   2 11.1129  6.5393   2 
  13  -9  -2 20.0882  7.3634   3 
   0  10  -2 460.826  21.996   1 
   0  10   2 460.611  22.300   2 
   0 -10   2 429.845  23.050   3 
   0 -10  -2 441.552  23.532   3 
   0  10   2 445.742  21.782   1 
   0  10  -2 443.055  21.991   2 
   1 -10   2 58.7420  6.8281   3 
  -1 -10  -2 65.2927  7.2182   3 
  -1  10   2 59.2616  5.6174   2 
   1  10  -2 70.4800  6.7591   1 
   1  10  -2 65.4284  6.2496   2 
  -1  10   2 60.9864  6.4878   1 
   1  10   2 64.0502  6.2733   2 
  -1  10  -2 54.6333  5.3126   2 
   1  10   2 73.0125  6.6529   1 
  -1  10  -2 68.0508  6.7215   1 
  -1 -10   2 68.1118  7.1140   3 
   1 -10  -2 60.0033  7.1459   3 
  -2 -10  -2 21.5364  5.0892   3 
   2  10  -2 36.5691  5.3090   1 
   2  10  -2 32.2239  5.0293   2 
  -2  10   2 34.4370  5.2280   1 
  -2  10   2 31.8488  3.8712   2 
   2 -10   2 26.8899  5.4798   3 
   2 -10  -2 21.1311  5.5041   3 
  -2 -10   2 29.7112  5.0352   3 
  -2  10  -2 14.8757  4.2652   1 
  -2  10  -2 30.4181  3.4223   2 
   2  10   2 19.9109  4.3141   2 
  -3  10   2 11.4343  4.2604   1 
  -3  10   2 16.2760  2.8949   2 
  -3 -10  -2 13.2612  4.5323   3 
   3 -10   2 22.9246  5.3107   3 
   3  10  -2 14.2886  4.2542   2 
   3  10   2 14.7123  4.1501   2 
  -3  10  -2 16.0790  4.4588   1 
  -3 -10   2 17.9419  4.7292   3 
   3 -10  -2 11.9997  4.8235   3 
  -3  10  -2 16.4497  2.4663   2 
  -4  10   2 74.4789  7.5136   1 
   4  10  -2 80.9713  8.4466   2 
  -4 -10  -2 83.4411  8.4288   3 
  -4  10   2 65.9143  4.8589   2 
   4 -10   2 67.6081  8.0593   3 
  -4 -10   2 74.4470  7.7812   3 
  -4  10  -2 58.0481  7.2101   1 
   4 -10  -2 81.3064  8.6007   3 
   4  10   2 76.2341  7.9977   2 
  -5 -10  -2 3.58620 4.43774   3 
   5 -10   2 4.46714 4.66003   3 
   5  10  -2 6.22463 4.01711   2 
  -5  10   2 2.39485 3.96547   1 
   5 -10  -2 6.12178 4.78687   3 
  -5 -10   2 5.54086 4.32363   3 
  -5  10  -2 -3.9311  3.4160   1 
   5  10   2 4.85356 3.68324   2 
  -6  10   2 72.8408  8.1188   1 
  -6 -10  -2 92.4862  9.4427   3 
   6 -10   2 84.3167  9.7173   3 
   6  10  -2 91.0402  9.3075   2 
   6  10   2 89.1279  9.2630   2 
  -6  10  -2 77.3626  8.1284   1 
  -6 -10   2 92.3029  9.0845   3 
   6 -10  -2 88.8254  9.8978   3 
   7  10  -2 78.3440  9.6762   2 
  -7  10   2 142.229  10.264   1 
   7 -10   2 112.379  11.431   3 
  -7 -10  -2 95.7488 10.2143   3 
   7 -10  -2 114.620  11.149   3 
   7  10   2 78.5483  9.5557   2 
  -7  10  -2 116.423   9.412   1 
  -7 -10   2 94.6204  9.7024   3 
  -8  10   2 37.7228  6.7630   1 
   8 -10   2 27.6929  7.5510   3 
  -8 -10  -2 24.2816  6.5789   3 
   8  10  -2 26.0702  6.7004   2 
   8 -10  -2 41.9876  8.4187   3 
  -8 -10   2 26.3687  6.9817   3 
   8  10   2 27.3816  6.5266   2 
  -8  10  -2 35.9239  6.4536   1 
  -9 -10  -2 48.8280  8.4855   3 
  -9  10   2 35.5690  6.7552   1 
   9  10  -2 39.5387  7.4124   2 
   9 -10   2 32.1109  8.3277   3 
  -9  10  -2 38.6612  6.6793   1 
   9 -10  -2 38.2555  8.3528   3 
  -9 -10   2 51.4250  8.4334   3 
   9  10   2 40.6359  7.9115   2 
  10  10  -2 8.85604 5.71892   2 
 -10 -10  -2 5.86284 5.38517   3 
 -10  10   2 1.73956 4.83457   1 
  10 -10   2 1.63788 6.09695   3 
  10  10   2 2.71903 4.92300   2 
  10 -10  -2 1.56428 5.82414   3 
 -10  10  -2 5.79827 4.56646   1 
 -10 -10   2 -0.2091  5.3089   3 
  11  10  -2 22.7256  6.9243   2 
 -11 -10  -2 26.2817  6.9358   3 
  11 -10   2 1.95207 6.46717   3 
 -11  10   2 14.7885  6.0538   1 
  11  10   2 6.17415 5.38035   2 
  11 -10  -2 21.7083  7.5895   3 
 -11 -10   2 23.3567  7.0779   3 
 -11  10  -2 8.99520 5.30475   1 
 -12 -10  -2 25.0161  7.4805   3 
 -12  10   2 8.38928 5.55602   1 
  12 -10   2 25.1383  8.3135   3 
  12  10  -2 18.6639  7.3314   2 
 -12  10  -2 9.45736 5.17162   1 
 -12 -10   2 16.7219  6.7943   3 
  12  10   2 6.61680 5.27269   2 
  12 -10  -2 17.8392  7.5591   3 
   0 -11   2 7.77436 4.09613   3 
   0  11   2 5.33359 2.99265   2 
   0  11   2 3.02190 3.70574   1 
   0  11  -2 8.00676 3.07287   2 
   0 -11  -2 6.13096 4.51968   3 
   0  11  -2 10.1872  4.2373   1 
   1  11  -2 58.4562  6.8778   1 
   1 -11   2 69.6723  7.6386   3 
  -1  11   2 66.3445  6.9803   1 
  -1  11   2 63.1994  6.0199   2 
   1  11  -2 60.8287  6.4200   2 
  -1 -11  -2 69.5463  7.8352   3 
  -1 -11   2 52.8581  6.9655   3 
   1  11   2 61.6639  6.5502   2 
   1 -11  -2 70.2344  7.9115   3 
  -1  11  -2 63.2492  5.8027   2 
  -1  11  -2 64.1960  7.0699   1 
   2 -11   2 4.87481 4.55695   3 
  -2  11   2 5.98482 4.05999   1 
  -2 -11  -2 7.51800 4.50249   3 
  -2  11   2 -0.4051  1.9814   2 
   2  11  -2 7.61650 3.72373   2 
  -2  11  -2 3.68914 2.11733   2 
   2  11   2 5.57280 3.21796   2 
   2 -11  -2 6.84356 4.62214   3 
  -2  11  -2 6.50945 3.99747   1 
  -2 -11   2 9.72323 4.28332   3 
  -3  11   2 19.5461  4.8277   1 
  -3  11   2 13.3555  2.9340   2 
  -3 -11  -2 9.01742 4.67650   3 
   3  11  -2 40.9012  8.3656   2 
   3 -11   2 12.7691  5.3889   3 
   3  11   2 11.4080  3.9817   2 
  -3 -11   2 13.1619  4.8987   3 
  -3  11  -2 13.1094  4.8140   1 
  -3  11  -2 13.9268  2.5372   2 
   3 -11  -2 16.6294  5.7029   3 
   4  11  -2 7.29089 4.00600   2 
   4 -11   2 7.04868 4.86454   3 
  -4  11   2 3.45892 3.89079   1 
  -4 -11  -2 5.42055 4.67502   3 
   4  11   2 6.49514 3.78384   2 
  -4  11  -2 4.57163 4.16641   1 
  -4 -11   2 10.9270  4.5201   3 
   4 -11  -2 -1.0077  4.8294   3 
  -5 -11  -2 147.799  11.410   3 
   5  11  -2 121.421  10.574   2 
  -5  11   2 123.081  10.347   1 
   5 -11   2 124.213  11.459   3 
  -5 -11   2 124.220  10.791   3 
   5 -11  -2 121.509  11.520   3 
   5  11   2 124.511  10.682   2 
  -5  11  -2 124.269   9.986   1 
   6  11  -2 172.158  13.630   2 
  -6 -11  -2 192.041  14.332   3 
  -6  11   2 210.435  13.488   1 
   6 -11   2 219.847  15.259   3 
   6  11   2 172.418  13.641   2 
  -6 -11   2 191.176  13.869   3 
  -6  11  -2 209.380  13.357   1 
   6 -11  -2 214.886  15.203   3 
   7 -11   2 97.7352 11.2198   3 
  -7  11   2 105.905  10.026   1 
  -7 -11  -2 125.658  11.411   3 
   7  11  -2 111.117  11.052   2 
  -7 -11   2 121.932  11.048   3 
   7  11   2 128.959  11.775   2 
   7 -11  -2 97.2393 11.5786   3 
  -7  11  -2 114.346  10.173   1 
  -8 -11  -2 7.12836 5.86205   3 
   8  11  -2 15.1227  5.6451   2 
   8 -11   2 13.0368  6.6539   3 
  -8  11   2 11.5870  5.0057   1 
   8  11   2 17.5033  5.8914   2 
   8 -11  -2 11.5123  6.7297   3 
  -8 -11   2 7.26081 5.12334   3 
  -8  11  -2 6.56604 4.77503   1 
   9  11  -2 17.3324  5.8827   2 
  -9 -11  -2 15.5259  6.1513   3 
   9 -11   2 16.2575  7.2099   3 
  -9  11   2 19.4469  6.1266   1 
  -9 -11   2 10.9152  5.9878   3 
   9 -11  -2 27.2560  7.8339   3 
  -9  11  -2 15.9811  5.5617   1 
   9  11   2 11.0546  5.3375   2 
  10  11  -2 34.3049  8.0223   2 
  10 -11   2 28.9958  8.3894   3 
 -10  11   2 34.5787  7.4188   1 
 -10 -11  -2 35.7104  8.4027   3 
  10 -11  -2 32.4851  8.9135   3 
  10  11   2 42.0868  8.1309   2 
 -10 -11   2 32.5001  7.5690   3 
 -10  11  -2 32.7215  7.1930   1 
 -11  11   2 53.7359  8.8630   1 
  11 -11   2 60.8369 10.9372   3 
 -11 -11  -2 53.3256  9.3591   3 
  11  11  -2 71.5507 10.6987   2 
  11  11   2 56.5286 10.0197   2 
 -11  11  -2 47.2631  8.1681   1 
  11 -11  -2 54.5640 10.4611   3 
 -11 -11   2 50.5467  9.2935   3 
 -12 -11  -2 7.91291 6.69770   3 
  12  11  -2 5.92225 5.64382   2 
  12 -11   2 8.36348 7.08711   3 
 -12  11   2 12.1609  6.0940   1 
  12 -11  -2 12.8970  7.2269   3 
 -12 -11   2 5.78066 5.65796   3 
 -12  11  -2 20.0394  5.6074   1 
  12  11   2 10.2482  5.9466   2 
   0  12   2 144.775  10.100   2 
   0  12  -2 154.865  10.209   2 
   0 -12  -2 151.406  11.838   3 
   0 -12   2 140.162  11.196   3 
   0  12  -2 147.115  10.856   1 
  -1  12   2 7.24430 2.95244   2 
  -1 -12  -2 7.89275 4.78426   3 
   1  12  -2 9.16404 3.52687   2 
   1 -12   2 0.82903 4.22319   3 
   1  12   2 1.98585 3.12730   2 
  -1  12  -2 2.75770 2.39190   2 
   1 -12  -2 6.31923 4.71355   3 
  -1  12  -2 15.2214  4.8098   1 
  -1 -12   2 8.42468 4.55874   3 
  -2  12   2 38.5926  4.6559   2 
   2 -12   2 30.1756  6.2886   3 
  -2 -12  -2 26.3543  6.3207   3 
   2  12  -2 24.1134  5.2221   2 
  -2  12   2 38.4997  6.2295   1 
   2 -12  -2 21.1942  5.9891   3 
  -2 -12   2 27.6793  6.0429   3 
   2  12   2 34.8765  5.7268   2 
  -2  12  -2 30.4908  3.9724   2 
  -2  12  -2 17.5405  5.2689   1 
  -3 -12  -2 63.1580  8.3086   3 
  -3  12   2 66.9387  5.5011   2 
   3 -12   2 55.7850  8.3806   3 
   3  12  -2 69.7332  7.8691   2 
  -3  12   2 60.2817  7.5306   1 
  -3 -12   2 68.7786  8.1098   3 
  -3  12  -2 55.7118  7.4121   1 
   3 -12  -2 65.2084  8.7515   3 
   3  12   2 70.2197  7.9294   2 
  -4 -12  -2 0.02083 4.48122   3 
   4 -12   2 -0.3016  4.7823   3 
   4  12  -2 3.37692 3.78522   2 
  -4  12   2 0.29812 4.14487   1 
   4 -12  -2 8.89406 5.22784   3 
  -4  12  -2 6.80175 4.53018   1 
  -4 -12   2 -2.0469  3.9216   3 
   4  12   2 3.13694 3.80833   2 
  -5  12   2 22.3637  5.7314   1 
  -5 -12  -2 24.1169  6.4721   3 
   5  12  -2 27.0913  6.0894   2 
   5 -12   2 25.3488  6.8110   3 
   5  12   2 28.0952  5.9688   2 
  -5  12  -2 12.1574  5.0194   1 
   5 -12  -2 30.9313  7.2286   3 
  -5 -12   2 23.0360  6.1105   3 
   6  12  -2 42.0135  7.4254   2 
   6 -12   2 42.9624  8.1923   3 
  -6 -12  -2 31.1128  7.1156   3 
  -6  12   2 42.1137  7.4101   1 
  -6  12  -2 36.6651  6.7695   1 
   6  12   2 43.9412  7.3776   2 
  -6 -12   2 37.8425  7.2878   3 
   6 -12  -2 37.7494  8.3491   3 
  -7 -12  -2 14.4011  6.3382   3 
   7  12  -2 13.9084  5.4550   2 
   7 -12   2 15.3914  6.5761   3 
  -7  12   2 9.02623 5.69494   1 
  -7  12  -2 23.8259  5.7979   1 
  -7 -12   2 15.5379  6.1680   3 
   7  12   2 20.7371  6.2583   2 
   7 -12  -2 19.8826  7.0324   3 
  -8 -12  -2 28.3322  7.5702   3 
  -8  12   2 35.2951  7.3645   1 
   8  12  -2 30.4173  7.1741   2 
   8 -12   2 20.4638  7.6011   3 
  -8  12  -2 32.8642  7.0094   1 
   8 -12  -2 26.1008  7.8117   3 
   8  12   2 29.4145  6.9855   2 
  -8 -12   2 35.5007  7.4606   3 
  -9 -12  -2 10.9635  6.1897   3 
   9 -12   2 4.99296 6.52094   3 
  -9  12   2 11.1589  5.6400   1 
   9  12  -2 4.10706 5.94829   2 
   9 -12  -2 14.8433  7.3224   3 
  -9  12  -2 -2.9288  4.6985   1 
   9  12   2 11.9535  5.9711   2 
  -9 -12   2 -4.0100  4.6123   3 
  10 -12   2 14.3361  7.3688   3 
  10  12  -2 19.1886  6.9501   2 
 -10  12   2 12.5999  5.8635   1 
 -10 -12  -2 7.93797 5.92005   3 
  10  12   2 10.6710  5.6203   2 
 -10 -12   2 14.2562  6.2376   3 
  10 -12  -2 20.1881  7.7831   3 
 -10  12  -2 18.0609  5.7267   1 
  11  12  -2 15.1803  7.0621   2 
  11 -12   2 7.31753 7.23731   3 
 -11 -12  -2 16.4015  6.6516   3 
 -11  12   2 8.28890 5.63383   1 
 -11 -12   2 21.3258  6.9552   3 
 -11  12  -2 9.44923 5.55560   1 
  11 -12  -2 20.5544  7.8720   3 
  11  12   2 22.0217  7.2229   2 
   0  13   2 25.3981  5.0435   2 
   0 -13  -2 31.6678  6.8344   3 
   0 -13   2 37.0501  7.0048   3 
   0  13  -2 27.4976  4.8626   2 
   1 -13   2 2.68383 4.75176   3 
  -1 -13  -2 -0.3809  4.4835   3 
   1  13  -2 6.16948 3.49531   2 
  -1  13   2 4.26728 2.87078   2 
   1 -13  -2 2.76258 4.65297   3 
  -1  13  -2 6.29680 4.43651   1 
   1  13   2 2.16404 3.10287   2 
  -1 -13   2 4.82401 4.64684   3 
  -1  13  -2 2.73423 2.55434   2 
  -2  13   2 19.5316  3.8875   2 
   2  13  -2 32.3844  5.7685   2 
   2 -13   2 26.6907  6.6344   3 
  -2 -13  -2 34.4812  7.0822   3 
  -2  13  -2 17.2385  3.3267   2 
  -2  13  -2 21.9296  5.6724   1 
  -2 -13   2 22.2199  6.1676   3 
   2  13   2 32.8629  5.7498   2 
   2 -13  -2 12.9308  5.9054   3 
  -3 -13  -2 7.14689 4.87904   3 
   3 -13   2 6.07790 5.32096   3 
   3  13  -2 6.29766 3.98571   2 
  -3  13  -2 7.93314 4.77150   1 
  -3 -13   2 9.06669 5.10825   3 
   3 -13  -2 6.99259 5.47598   3 
   3  13   2 6.60149 3.84253   2 
   4  13  -2 51.9034  7.8381   2 
  -4 -13  -2 47.1827  8.1815   3 
  -4  13   2 49.9559  7.5871   1 
   4 -13   2 44.4290  8.2215   3 
   4  13   2 44.4755  7.1396   2 
  -4 -13   2 32.1933  6.8297   3 
  -4  13  -2 54.4758  7.6460   1 
   4 -13  -2 42.6152  8.2957   3 
  -5 -13  -2 64.6247  9.0973   3 
  -5  13   2 59.7445  8.3211   1 
   5 -13   2 57.1513  9.1096   3 
   5  13  -2 72.2392  9.0497   2 
  -5 -13   2 70.2837  9.1678   3 
   5  13   2 76.1490  9.3242   2 
  -5  13  -2 46.2869  7.8793   1 
   5 -13  -2 70.6312  9.9569   3 
   6  13  -2 12.1464  5.2558   2 
   6 -13   2 0.32564 5.56190   3 
  -6 -13  -2 -0.3483  4.8833   3 
  -6  13   2 2.02089 4.89983   1 
  -6 -13   2 1.01142 4.91116   3 
  -6  13  -2 3.55227 4.51363   1 
   6 -13  -2 -4.0683  5.2509   3 
   6  13   2 1.77012 4.05340   2 
   7 -13   2 15.1280  6.8983   3 
   7  13  -2 16.7969  5.9859   2 
  -7 -13  -2 14.7853  6.5477   3 
  -7  13   2 15.9090  5.9037   1 
   7  13   2 2.28471 4.45040   2 
  -7  13  -2 3.87593 5.04919   1 
  -7 -13   2 13.4616  6.2045   3 
   7 -13  -2 11.8843  6.5271   3 
   8 -13   2 3.55625 5.73246   3 
  -8  13   2 3.55337 5.43514   1 
   8  13  -2 4.54756 5.11159   2 
  -8 -13  -2 2.70418 5.64076   3 
  -8  13  -2 6.77370 5.40636   1 
   8  13   2 5.44864 5.07026   2 
   8 -13  -2 4.25316 6.63434   3 
  -8 -13   2 4.75962 5.75755   3 
  -9 -13  -2 10.8627  6.1147   3 
   9 -13   2 22.9543  7.7133   3 
   9  13  -2 9.59008 5.77510   2 
  -9  13   2 19.9425  6.4382   1 
   9  13   2 14.0519  5.8638   2 
  -9  13  -2 12.9180  6.0049   1 
   9 -13  -2 13.8154  8.1854   3 
  -9 -13   2 16.1279  6.7433   3 
 -10 -13  -2 13.2520  6.6922   3 
  10  13  -2 14.7399  6.4932   2 
  10 -13   2 4.56874 6.15907   3 
 -10  13   2 1.92942 5.33468   1 
 -10 -13   2 0.29090 5.78107   3 
  10  13   2 4.63402 5.61259   2 
  10 -13  -2 14.8584  7.8926   3 
 -10  13  -2 9.33577 5.18514   1 
  11 -13   2 7.04736 7.20207   3 
 -11  13   2 6.93523 6.10515   1 
  11  13  -2 8.77866 6.08053   2 
 -11 -13  -2 11.0752  6.1014   3 
  11  13   2 14.6297  6.8107   2 
 -11  13  -2 9.75098 5.63160   1 
 -11 -13   2 7.23720 6.47923   3 
  11 -13  -2 12.7007  7.0051   3 
   0 -14  -2 126.153  11.733   3 
   0 -14   2 111.770  11.460   3 
   0  14  -2 119.339   9.242   2 
   0  14   2 117.248   9.268   2 
  -1 -14  -2 11.2232  5.8271   3 
   1  14  -2 9.40095 4.08414   2 
   1 -14   2 20.1545  6.5210   3 
  -1  14   2 18.6096  4.2246   2 
   1 -14  -2 4.99831 5.29783   3 
   1  14   2 10.9563  4.1973   2 
  -1  14  -2 23.8359  4.2900   2 
  -1 -14   2 17.8266  5.8595   3 
  -2 -14  -2 7.92712 5.43042   3 
   2  14  -2 14.0347  4.6777   2 
   2 -14   2 4.14288 5.09989   3 
   2  14   2 10.2764  4.3116   2 
  -2 -14   2 14.4940  6.0551   3 
   2 -14  -2 19.0064  6.8459   3 
   3  14  -2 51.4494  7.7977   2 
   3 -14   2 49.6548  8.8335   3 
  -3 -14  -2 58.0900  8.8521   3 
   3  14   2 60.5938  8.0748   2 
   3 -14  -2 63.3446  9.2444   3 
  -3 -14   2 54.2967  8.4168   3 
  -3  14  -2 40.0781  7.5972   1 
   4  14  -2 83.1298  9.6776   2 
   4 -14   2 86.7346 10.9218   3 
  -4 -14  -2 78.2101  9.9235   3 
   4  14   2 98.9949 10.4248   2 
  -4 -14   2 78.0491  9.6908   3 
  -4  14  -2 77.2786  9.4893   1 
   4 -14  -2 75.9911 10.5233   3 
   5  14  -2 35.8877  7.1931   2 
  -5 -14  -2 28.2941  7.3298   3 
   5 -14   2 30.0333  8.0440   3 
   5  14   2 24.6006  6.1892   2 
  -5 -14   2 34.5823  7.6648   3 
   5 -14  -2 42.0760  8.4987   3 
  -5  14  -2 28.6303  6.3445   1 
   6  14  -2 26.0620  6.6550   2 
  -6 -14  -2 39.8374  8.1516   3 
   6 -14   2 38.3060  8.7943   3 
  -6 -14   2 37.3445  7.9782   3 
   6  14   2 48.0316  8.5372   2 
  -6  14  -2 53.5286  8.3521   1 
   6 -14  -2 65.2966 10.2661   3 
  -7 -14  -2 24.7708  7.2915   3 
   7 -14   2 24.5417  7.7508   3 
   7  14  -2 19.7056  6.2381   2 
   7  14   2 28.4644  6.8338   2 
   7 -14  -2 11.3141  6.9536   3 
  -7 -14   2 11.2434  6.1327   3 
  -7  14  -2 14.2104  5.5840   1 
   8  14  -2 14.8902  6.1182   2 
   8 -14   2 23.9109  8.2129   3 
  -8 -14  -2 26.5241  7.4421   3 
   8 -14  -2 16.0622  7.4663   3 
   8  14   2 20.6767  6.5768   2 
  -8  14  -2 20.3544  6.3999   1 
  -8 -14   2 23.7760  7.1834   3 
  -9 -14  -2 -1.1236  5.5187   3 
   9  14  -2 2.71531 5.53877   2 
   9 -14   2 0.23676 6.39756   3 
  -9  14  -2 5.16337 5.66881   1 
   9 -14  -2 6.54917 6.39654   3 
   9  14   2 2.48496 5.09680   2 
  -9 -14   2 8.81547 5.92581   3 
  10 -14   2 22.9051  8.6465   3 
 -10 -14  -2 15.8896  6.2841   3 
  10  14  -2 17.6229  6.6474   2 
 -10  14  -2 27.2215  6.8642   1 
 -10 -14   2 34.0613  7.9965   3 
  10  14   2 16.4769  6.2040   2 
  10 -14  -2 33.5207  9.1137   3 
   0  15   2 -0.9337  3.1235   2 
   0 -15   2 5.41383 6.02272   3 
   0  15  -2 -0.3080  3.3489   2 
   0 -15  -2 1.67331 5.42088   3 
  -1  15   2 23.9984  4.8126   2 
   1  15  -2 30.5555  5.9281   2 
   1 -15   2 23.7491  7.3279   3 
  -1 -15  -2 28.2150  7.2943   3 
   1 -15  -2 29.4793  7.6726   3 
   1  15   2 30.5942  5.9704   2 
  -1 -15   2 23.8994  7.2598   3 
   2  15  -2 16.0501  5.0951   2 
   2 -15   2 20.4037  6.6423   3 
  -2 -15  -2 21.2578  6.8739   3 
   2 -15  -2 17.5729  6.6921   3 
   2  15   2 13.5274  4.7346   2 
  -2 -15   2 12.2533  5.9702   3 
  -3 -15  -2 39.9592  8.6573   3 
   3 -15   2 45.3412  8.5942   3 
   3  15  -2 50.6289  7.7337   2 
   3 -15  -2 43.6736  8.7780   3 
  -3 -15   2 51.7084  8.6344   3 
   3  15   2 60.4214  8.2882   2 
   4  15  -2 82.0187  9.8719   2 
  -4 -15  -2 64.1502  9.9799   3 
   4 -15   2 91.6932 11.1800   3 
   4 -15  -2 66.2375 10.2987   3 
   4  15   2 63.7169  9.0803   2 
  -4 -15   2 90.5910 10.4419   3 
   5 -15   2 -4.4936  5.8392   3 
  -5 -15  -2 11.9689  6.6831   3 
   5  15  -2 9.11596 4.88119   2 
   5  15   2 12.1716  5.2631   2 
   5 -15  -2 16.3873  7.1835   3 
  -5 -15   2 12.7718  6.1910   3 
   6 -15   2 32.6770  8.3856   3 
  -6 -15  -2 56.2677  9.3880   3 
   6  15  -2 59.0375  9.3641   2 
  -6 -15   2 34.8897  8.0542   3 
  -6  15  -2 42.1933  8.3913   1 
   6 -15  -2 51.9512  9.8064   3 
   6  15   2 41.6005  7.7953   2 
   7 -15   2 12.2802  6.7330   3 
   7  15  -2 3.18286 5.42202   2 
  -7 -15  -2 8.24301 5.91943   3 
   7  15   2 20.5742  6.4145   2 
   7 -15  -2 9.77762 7.28418   3 
  -7  15  -2 22.5248  6.7719   1 
  -7 -15   2 10.1170  6.6611   3 
  -8 -15  -2 30.7092  7.5961   3 
   8 -15   2 25.3460  8.0117   3 
   8  15  -2 25.0145  7.6945   2 
  -8 -15   2 20.1155  7.1467   3 
   8 -15  -2 20.0059  7.7086   3 
  -8  15  -2 31.0332  7.6246   1 
   8  15   2 21.3443  7.0595   2 
   9  15  -2 12.3730  6.5290   2 
  -9 -15  -2 4.21401 5.71371   3 
   9 -15   2 7.49827 6.86343   3 
   9 -15  -2 11.4907  6.9653   3 
   9  15   2 -2.7538  4.8810   2 
  -9 -15   2 8.63474 6.10546   3 
  -9  15  -2 5.13991 5.05650   1 
   0 -16  -2 46.4580  9.3470   3 
   0  16   2 61.9875  7.5539   2 
   0 -16   2 51.4275  8.9952   3 
   0  16  -2 37.9817  6.5087   2 
  -1 -16  -2 15.2951  6.9370   3 
   1  16  -2 8.22051 4.30134   2 
   1 -16   2 21.6466  7.3075   3 
  -1 -16   2 7.79463 5.90632   3 
   1  16   2 16.3216  4.7929   2 
   1 -16  -2 14.3535  7.0058   3 
   2 -16   2 125.390  13.126   3 
  -2 -16  -2 135.659  13.221   3 
   2  16  -2 126.491  11.615   2 
   2  16   2 126.518  11.552   2 
   2 -16  -2 113.375  12.823   3 
  -2 -16   2 138.243  12.881   3 
   3 -16   2 55.7192  9.6653   3 
  -3 -16  -2 37.2806  8.6045   3 
   3  16  -2 59.3356  8.6969   2 
  -3 -16   2 56.3914  9.1524   3 
   3  16   2 44.9133  7.6689   2 
   3 -16  -2 48.0076  9.6864   3 
  -4 -16  -2 6.45429 6.07110   3 
   4  16  -2 4.14994 4.45412   2 
   4 -16   2 -2.1880  5.6015   3 
   4 -16  -2 9.40746 6.52865   3 
  -4 -16   2 6.28014 5.94315   3 
   4  16   2 6.18257 4.59729   2 
   5  16  -2 10.8373  4.9632   2 
  -5 -16  -2 3.32995 6.21930   3 
   5 -16   2 15.1304  7.1069   3 
   5 -16  -2 4.66792 6.39366   3 
   5  16   2 7.79574 4.85870   2 
  -5 -16   2 14.0527  6.2899   3 
   6  16  -2 30.9499  6.9220   2 
  -6 -16  -2 41.1264  8.8228   3 
   6 -16   2 45.5098  9.4071   3 
   6  16   2 37.6323  7.7796   2 
   6 -16  -2 43.2043  9.7014   3 
  -6 -16   2 25.6960  7.7916   3 
  -7 -16  -2 14.8211  7.0280   3 
   7  16  -2 4.54460 5.01936   2 
   7 -16   2 7.81603 6.68748   3 
   7  16   2 2.88005 4.82448   2 
   7 -16  -2 4.27275 6.63219   3 
  -7 -16   2 0.84494 5.74194   3 
   8  16  -2 -0.6400  4.7681   2 
  -8 -16  -2 11.5486  6.2875   3 
   8 -16   2 6.41525 6.64212   3 
   8  16   2 -0.3212  5.0552   2 
  -8 -16   2 11.8029  6.8733   3 
   8 -16  -2 7.41747 6.67913   3 
   0 -17  -2 40.1059  8.8752   3 
   0 -17   2 45.1373  8.7295   3 
   1 -17   2 22.7660  7.5041   3 
   1  17  -2 14.8308  4.8854   2 
  -1 -17  -2 22.3492  7.1996   3 
   1  17   2 15.4798  4.8684   2 
   1 -17  -2 18.9045  7.3355   3 
  -1 -17   2 16.9764  7.1651   3 
   2  17  -2 19.1567  5.7225   2 
  -2 -17  -2 23.8943  7.4438   3 
   2 -17   2 16.4245  7.3760   3 
   2  17   2 22.8192  5.6416   2 
  -2 -17   2 18.8286  7.1127   3 
   2 -17  -2 37.6190  8.6797   3 
   3  17  -2 64.2723  9.3361   2 
   3 -17   2 62.3459 10.7142   3 
  -3 -17  -2 82.5687 11.2025   3 
   3  17   2 63.2374  8.9740   2 
   3 -17  -2 61.5733 10.7742   3 
  -3 -17   2 65.5242  9.9047   3 
   4 -17   2 12.3673  7.1077   3 
   4  17  -2 4.19167 4.30358   2 
  -4 -17  -2 -0.1795  5.3462   3 
   4 -17  -2 2.83748 6.09713   3 
  -4 -17   2 13.7930  6.6730   3 
   4  17   2 0.79989 3.73393   2 
   5  17  -2 18.2979  5.7925   2 
   5 -17   2 -4.1037  5.7225   3 
  -5 -17  -2 8.79063 6.40985   3 
  -5 -17   2 10.6941  6.5939   3 
   5  17   2 4.80705 4.86509   2 
   5 -17  -2 12.2545  7.9693   3 
   6 -17   2 19.2089  7.3769   3 
  -6 -17  -2 6.80085 5.73211   3 
   6  17  -2 1.94010 4.57467   2 
   6  17   2 4.20980 4.46934   2 
  -6 -17   2 -1.7655  5.8078   3 
   6 -17  -2 5.89496 7.00556   3 
  -7 -17  -2 -0.8778  5.8347   3 
   7  17  -2 2.94177 5.08429   2 
   7 -17   2 4.63235 6.62805   3 
   7  17   2 2.59847 4.58527   2 
  -7 -17   2 6.56183 6.48158   3 
   7 -17  -2 9.63477 6.89144   3 
   0 -18   2 32.1306  8.3074   3 
   0 -18  -2 29.8309  8.6537   3 
   1 -18   2 -7.1844  5.2831   3 
  -1 -18  -2 -1.7178  5.5647   3 
  -1 -18   2 3.62325 6.53007   3 
   1 -18  -2 2.98750 5.92746   3 
   1  18   2 8.37895 3.84249   2 
  -2 -18  -2 2.06449 6.14538   3 
   2 -18   2 13.3971  6.8558   3 
   2  18  -2 7.83225 4.05202   2 
   2  18   2 4.56720 3.70587   2 
  -2 -18   2 3.81689 6.17731   3 
   2 -18  -2 3.23159 5.98738   3 
  -3 -18  -2 2.19925 6.05740   3 
   3  18  -2 6.32502 4.10693   2 
   3 -18   2 -1.8381  5.6138   3 
   3  18   2 11.3004  4.5289   2 
   3 -18  -2 4.36845 6.48624   3 
  -3 -18   2 2.84057 6.19802   3 
   4  18  -2 51.1411  8.4122   2 
  -4 -18  -2 46.4841  9.4114   3 
   4 -18   2 36.3997  9.1741   3 
  -4 -18   2 28.0990  8.2808   3 
   4 -18  -2 35.6485  9.1250   3 
   4  18   2 55.2448  8.9317   2 
  -5 -18  -2 15.2971  6.7261   3 
   5  18  -2 0.76231 4.60132   2 
   5 -18   2 7.23665 6.59487   3 
   5 -18  -2 -0.7602  6.1542   3 
   5  18   2 11.8391  5.6189   2 
  -5 -18   2 7.66062 6.36458   3 
   6  18  -2 10.3621  5.1649   2 
  -6 -18  -2 -8.2898  5.2861   3 
   6 -18   2 -6.9470  5.5710   3 
   6 -18  -2 6.36049 6.20812   3 
  -6 -18   2 13.7361  7.4217   3 
   6  18   2 0.30828 4.03828   2 
   0 -19   2 25.5664  7.5757   3 
   0 -19  -2 41.3102  9.5012   3 
   1 -19   2 23.4589  7.7415   3 
  -1 -19  -2 21.1560  8.1529   3 
  -1 -19   2 19.0297  7.3297   3 
   1 -19  -2 20.1847  7.5666   3 
  -2 -19  -2 18.1420  7.5309   3 
   2 -19   2 14.1470  7.2332   3 
  -2 -19   2 29.4001  8.6873   3 
   2  19   2 15.5413  5.1649   2 
   2 -19  -2 20.1344  7.7722   3 
  -3 -19  -2 25.1078  8.3034   3 
   3 -19   2 8.22541 7.30634   3 
   3  19  -2 45.2143  7.8284   2 
  -3 -19   2 19.5223  7.4994   3 
   3  19   2 15.6345  4.9319   2 
   3 -19  -2 20.9329  7.6146   3 
   4 -19   2 37.8753  9.1624   3 
   4  19  -2 32.1533  7.5912   2 
  -4 -19  -2 42.1138  9.6417   3 
   4 -19  -2 38.2693  9.4053   3 
  -4 -19   2 36.9293  9.5412   3 
   4  19   2 34.8360  7.2816   2 
   0   0  -3 -0.1898  0.8630   1 
   0   0  -3 -0.1466  0.6866   3 
   0   0  -3 -0.7629  1.0103   2 
  -1   0  -3 75.7375  4.0950   3 
   1   0  -3 69.9707  4.0885   1 
  -1   0  -3 75.9837  4.1272   2 
   1   0  -3 73.0740  4.2215   2 
   1   0  -3 69.6954  3.8969   3 
  -2   0  -3 3564.96  152.20   3 
   2   0  -3 3572.05  142.05   1 
   2   0  -3 3551.88  152.13   3 
  -2   0  -3 3497.96  149.86   2 
   2   0  -3 3640.87  150.16   2 
   3   0  -3 854.502  38.431   3 
   3   0   3 868.224  37.512   2 
  -3   0  -3 881.783  38.570   3 
   3   0  -3 864.140  36.016   1 
   3   0  -3 872.685  37.835   2 
  -4   0  -3 596.212  28.122   3 
   4   0   3 623.401  27.134   2 
  -4   0  -3 616.961  25.399   1 
   4   0  -3 594.622  28.044   3 
   4   0  -3 621.926  27.497   2 
  -5   0  -3 313.690  16.326   3 
   5   0   3 318.980  15.194   2 
   5   0  -3 322.653  15.613   2 
   5   0  -3 323.897  16.306   3 
  -5   0  -3 307.232  14.226   1 
   6   0   3 184.466  11.409   3 
  -6   0  -3 182.834   9.506   1 
   6   0  -3 179.813  11.126   3 
   6   0  -3 187.827  10.521   2 
   6   0   3 191.527  10.143   2 
   7   0   3 88.2739  7.8400   3 
   7   0  -3 104.276   8.175   3 
   7   0   3 111.005   7.184   2 
  -7   0  -3 105.741   6.665   1 
   7   0  -3 104.440   7.488   2 
  -7   0  -3 95.4986  6.4190   1 
   8   0   3 62.5291  7.3994   3 
  -8   0  -3 61.8400  5.3616   1 
   8   0  -3 57.5288  6.0134   2 
  -8   0   3 65.6675  6.3320   1 
   8   0   3 55.7595  5.4780   2 
   8   0  -3 66.9515  7.3029   3 
   9   0   3 12.8436  3.5948   2 
  -9   0   3 11.2342  4.2024   1 
   9   0  -3 10.6031  4.9066   3 
   9   0  -3 20.1198  4.6707   2 
  -9   0  -3 13.1192  3.9251   1 
   9   0   3 16.3197  5.2607   3 
  10   0   3 4.48767 4.85639   3 
 -10   0   3 0.62497 4.12139   1 
  10   0  -3 4.66376 4.14540   2 
  10   0  -3 1.22271 4.45136   3 
  10   0   3 5.29353 3.87209   2 
 -10   0  -3 4.32609 3.61714   1 
  11   0  -3 -0.7167  5.4165   3 
 -11   0  -3 7.83591 3.94210   1 
 -11   0   3 14.3479  5.1601   1 
  11   0   3 6.78802 5.16532   3 
 -12   0  -3 26.2824  5.1310   1 
  12   0   3 25.3879  7.3589   3 
  12   0  -3 26.7925  7.0172   3 
 -12   0   3 20.9673  5.8022   1 
 -13   0   3 0.42581 4.55792   1 
  13   0   3 -4.9047  4.9060   3 
  13   0  -3 -6.0540  4.4963   3 
 -13   0  -3 6.97652 5.26905   1 
 -14   0  -3 37.8865  6.4032   1 
  14   0   3 27.8203  7.8726   3 
 -14   0   3 29.6107  7.3579   1 
  14   0  -3 23.6273  6.6626   3 
   0   1  -3 159.786   7.153   1 
   0  -1  -3 163.228   7.068   1 
   0  -1  -3 160.720   7.719   2 
   0   1  -3 160.145   7.635   2 
   0  -1  -3 161.495   7.727   3 
  -1  -1  -3 151.929   7.844   3 
   1  -1   3 162.411   7.634   3 
  -1   1   3 154.701   7.346   1 
  -1  -1  -3 159.438   6.759   1 
   1   1  -3 161.792   7.973   2 
  -1  -1  -3 153.265   7.735   2 
   1   1  -3 165.084   7.512   1 
   1  -1  -3 156.810   7.856   2 
  -1   1  -3 163.096   7.012   1 
  -1   1  -3 161.102   7.515   2 
   1  -1  -3 160.646   7.919   3 
  -1  -1   3 164.001   7.489   3 
   2  -1   3 2298.41   95.15   3 
   2   1  -3 2194.71   93.89   2 
  -2  -1  -3 2161.37   95.15   3 
  -2  -1  -3 2230.81   88.44   1 
   2   1  -3 2239.23   88.87   1 
  -2   1   3 2167.31   88.71   1 
  -2  -1  -3 2223.12   93.74   2 
  -2   1  -3 2270.02   90.11   1 
   2  -1  -3 2267.95   97.03   3 
  -2  -1   3 2209.47   96.76   3 
   2  -1  -3 2272.12   95.55   2 
  -2   1  -3 2285.48   95.27   2 
   3  -1   3 154.140   9.526   3 
   3  -1   3 176.300   8.498   2 
  -3  -1  -3 166.567   9.603   3 
   3   1  -3 194.518   9.630   2 
  -3  -1  -3 196.766   8.205   1 
  -3   1   3 180.740   8.998   1 
   3   1  -3 190.946   9.138   1 
   3   1   3 194.363   9.442   2 
  -3  -1   3 198.479   9.661   3 
   3  -1  -3 185.960   9.323   2 
   3  -1  -3 184.723   9.885   3 
  -3   1  -3 168.677   8.312   1 
  -4  -1  -3 49.4378  4.6438   3 
   4  -1   3 38.6862  4.4387   3 
   4  -1   3 34.4715  3.0416   2 
   4   1  -3 49.8796  4.2084   1 
  -4   1   3 45.2890  3.9922   1 
   4   1  -3 45.3456  4.1024   2 
  -4  -1  -3 40.7716  3.2819   1 
  -4   1  -3 42.9612  3.2992   1 
   4   1   3 46.1858  4.1077   2 
  -4  -1   3 55.1789  4.5391   3 
   4  -1  -3 41.0077  4.4218   3 
   4  -1  -3 33.7593  3.6232   2 
   5  -1   3 167.869   8.754   2 
  -5  -1  -3 176.487   8.637   1 
  -5   1   3 160.423   9.198   1 
   5  -1   3 164.216  10.493   3 
   5   1  -3 175.423  10.239   3 
   5   1  -3 176.908   9.453   1 
  -5  -1  -3 182.886  10.369   3 
   5   1  -3 170.512   9.777   2 
   5  -1  -3 176.396   9.401   2 
  -5   1  -3 173.493   8.588   1 
   5   1   3 168.591   9.516   2 
   5  -1  -3 173.422  10.579   3 
   6   1  -3 1.24388 2.97815   3 
   6  -1   3 5.04225 3.35315   3 
  -6  -1  -3 3.00266 1.97519   1 
  -6   1   3 2.97720 2.71351   1 
   6   1  -3 4.92120 2.65997   2 
   6   1  -3 4.84608 2.76683   1 
  -6  -1  -3 -0.9135  2.7025   3 
   6  -1   3 1.96154 1.85163   2 
   6  -1  -3 -1.9524  2.8559   3 
   6  -1  -3 1.28820 2.15277   2 
  -6   1  -3 8.68384 2.35305   1 
  -6   1  -3 1.07293 2.08525   1 
   6   1   3 2.22849 2.29890   2 
  -7  -1  -3 213.983  10.710   1 
   7  -1   3 188.894  12.503   3 
  -7  -1  -3 200.956  12.614   3 
   7  -1   3 211.374  10.873   2 
   7   1  -3 181.251  12.176   3 
   7   1  -3 207.949  11.844   2 
  -7   1   3 206.224  11.654   1 
   7  -1  -3 197.843  10.858   2 
   7  -1  -3 171.643  11.847   3 
  -7   1  -3 190.110  10.097   1 
  -7   1  -3 197.287  10.232   1 
   7   1   3 190.019  11.023   2 
   8   1  -3 167.101  11.281   2 
   8  -1   3 200.555  10.649   2 
   8  -1   3 205.789  12.909   3 
  -8   1   3 196.800  11.263   1 
   8   1  -3 163.204  11.916   3 
   8   1   3 152.511  11.809   3 
   8  -1  -3 192.361  10.962   2 
   8  -1  -3 184.496  12.280   3 
  -8   1  -3 176.825   9.950   1 
   8   1   3 182.349  10.899   2 
   9  -1   3 43.1047  7.0555   3 
   9   1  -3 38.6383  5.9886   2 
   9  -1   3 47.4600  5.2019   2 
   9   1  -3 41.2360  6.5863   3 
  -9   1   3 45.7872  5.9654   1 
  -9   1  -3 44.4027  5.1080   1 
   9  -1  -3 34.3833  5.2148   2 
   9  -1  -3 38.2460  6.7246   3 
   9   1   3 33.3222  6.5449   3 
   9   1   3 41.3765  5.4579   2 
  10  -1   3 13.7084  5.5327   3 
  10   1  -3 25.9201  5.4548   2 
 -10   1   3 11.7475  4.6672   1 
 -10  -1  -3 20.5533  4.3659   1 
  10   1  -3 21.2409  5.9389   3 
  10   1   3 19.9986  4.9892   2 
  10  -1  -3 9.78904 4.41140   2 
  10   1   3 26.0384  6.3965   3 
 -10  -1   3 22.9688  5.1179   1 
 -10   1  -3 23.4840  4.6849   1 
  10  -1  -3 24.8182  6.1609   3 
  11   1  -3 65.2906  9.1092   3 
 -11  -1  -3 62.4390  6.7292   1 
  11  -1   3 60.6299  9.1507   3 
 -11   1   3 49.5230  7.1903   1 
  11   1  -3 58.1572  7.9030   2 
  11  -1  -3 68.2505  9.3955   3 
 -11  -1   3 71.9796  7.8755   1 
  11   1   3 63.9540  9.1919   3 
 -11   1  -3 63.6610  6.8916   1 
  12   1  -3 33.1498  7.8572   3 
 -12   1   3 34.3196  6.5005   1 
 -12  -1  -3 38.5991  5.9949   1 
  12  -1   3 51.4533  8.6433   3 
  12   1   3 39.8674  7.9636   3 
  12  -1  -3 46.0525  8.3116   3 
 -12   1  -3 42.1843  6.2825   1 
 -12  -1   3 29.0169  6.3118   1 
 -13  -1  -3 8.01774 4.49133   1 
  13   1  -3 10.2390  5.5383   3 
  13  -1   3 2.30964 5.68553   3 
 -13   1   3 6.45075 4.93792   1 
 -13  -1   3 5.72099 4.80995   1 
  13   1   3 14.5633  6.2014   3 
 -13   1  -3 -3.5087  5.8954   1 
  13  -1  -3 14.4646  6.0402   3 
  14  -1   3 7.92340 5.44368   3 
 -14   1   3 7.32956 5.17641   1 
  14   1  -3 6.47998 5.45207   3 
 -14  -1  -3 2.60975 3.85319   1 
  14   1   3 -1.3777  5.6144   3 
 -14   1  -3 6.94405 4.29535   1 
  14  -1  -3 6.03396 5.37269   3 
 -14  -1   3 4.16403 5.52283   1 
   0  -2  -3 12.0969  1.9522   2 
   0   2  -3 13.7526  1.8809   2 
   0  -2  -3 17.5698  2.3960   3 
   0  -2  -3 11.0376  1.8247   1 
   0  -2   3 15.4859  1.7519   3 
   0   2   3 13.5440  1.8747   1 
   0   2  -3 13.5840  2.0731   1 
  -1  -2  -3 270.905  12.726   2 
   1   2  -3 277.032  12.176   1 
   1   2  -3 267.179  12.714   2 
  -1  -2  -3 281.938  13.102   3 
  -1   2   3 270.154  12.046   1 
  -1  -2  -3 271.341  11.601   1 
   1  -2   3 276.161  12.607   3 
   1  -2  -3 270.851  13.059   3 
   1  -2  -3 263.565  12.521   2 
  -1   2  -3 276.719  12.180   2 
  -1  -2   3 292.502  12.549   3 
  -1   2  -3 268.611  11.865   1 
  -2   2   3 854.430  33.509   1 
   2   2  -3 759.348  35.320   2 
  -2  -2  -3 784.856  35.257   2 
   2  -2   3 875.633  35.810   3 
   2   2  -3 799.143  33.481   1 
  -2  -2  -3 782.824  35.876   3 
   2  -2  -3 859.186  37.829   3 
  -2  -2   3 789.298  37.331   3 
  -2   2  -3 873.882  36.388   2 
   2  -2  -3 884.544  36.868   2 
  -2   2  -3 868.372  34.813   1 
  -3   2   3 172.300   9.614   1 
   3  -2   3 179.284   8.793   2 
   3   2  -3 199.819   9.890   1 
  -3  -2  -3 212.814  10.672   3 
   3  -2   3 185.700  10.395   3 
   3   2  -3 209.381  10.412   2 
  -3  -2  -3 219.847   9.010   1 
   3  -2  -3 172.540  10.386   3 
   3  -2  -3 180.539   9.593   2 
  -3  -2   3 214.793  10.238   3 
   3   2   3 235.868  10.562   2 
  -3   2  -3 185.899   9.103   1 
   4   2  -3 47.1614  4.5265   2 
   4  -2   3 56.9387  5.1505   3 
  -4  -2  -3 49.7163  4.9538   3 
  -4  -2  -3 49.0196  3.7770   1 
  -4   2   3 48.6236  4.4507   1 
   4   2  -3 50.5837  4.3960   1 
   4  -2   3 50.5370  3.1432   2 
   4   2   3 54.7518  4.8586   2 
   4  -2  -3 48.8175  4.2662   2 
  -4   2  -3 53.3545  4.2432   1 
   4  -2  -3 59.8492  5.2004   3 
  -4  -2   3 60.1321  5.2016   3 
   5   2  -3 64.3130  5.4528   2 
  -5  -2  -3 58.5048  4.4048   1 
   5  -2   3 58.7368  5.9313   3 
   5   2  -3 67.1637  5.2324   1 
   5  -2   3 62.3372  3.9051   2 
  -5  -2  -3 55.1266  5.5199   3 
  -5   2   3 63.2175  5.1587   1 
   5  -2  -3 57.8763  4.5669   2 
   5  -2  -3 71.7961  6.0369   3 
  -5   2  -3 58.4530  4.5995   1 
  -5  -2   3 57.4511  5.3970   3 
   5   2   3 62.3847  5.2880   2 
   6   2  -3 66.5145  5.5094   1 
  -6  -2  -3 62.7601  4.8220   1 
  -6   2   3 56.3594  5.2436   1 
   6   2  -3 65.1904  5.8976   2 
  -6  -2  -3 60.8703  6.1502   3 
  -6  -2   3 67.8881  5.8847   3 
  -6   2  -3 36.9062  4.0416   1 
   6  -2  -3 42.6774  5.4732   3 
   6   2   3 59.5787  5.2335   2 
   7   2  -3 116.051   8.538   2 
  -7  -2  -3 129.720   7.657   1 
  -7   2   3 115.558   8.219   1 
  -7  -2  -3 126.188   9.352   3 
   7  -2   3 139.934   9.742   3 
   7  -2   3 124.101   7.357   2 
  -7   2  -3 139.452   8.077   1 
   7  -2  -3 130.076   9.653   3 
   7   2   3 128.066   8.660   2 
   7  -2  -3 129.888   8.195   2 
   8   2  -3 46.7101  6.4774   3 
   8  -2   3 43.9828  6.6426   3 
  -8  -2  -3 32.3573  5.8719   3 
   8  -2   3 47.4896  4.4790   2 
   8   2  -3 45.9789  6.5756   2 
  -8   2   3 54.5259  5.9077   1 
   8  -2  -3 52.0266  5.3342   2 
   8  -2  -3 47.1549  6.7598   3 
   8   2   3 51.3328  5.8489   2 
  -8   2  -3 55.4321  5.3295   1 
  -9   2   3 20.2786  4.8861   1 
   9  -2   3 22.4886  6.0063   3 
   9   2  -3 19.6025  5.1532   3 
   9   2  -3 11.6583  4.2899   2 
  -9  -2  -3 17.9084  5.3503   3 
   9  -2  -3 23.1562  5.7012   3 
  -9   2  -3 21.6116  4.3282   1 
   9   2   3 9.35868 4.13180   2 
   9  -2  -3 17.8831  4.1695   2 
  10   2  -3 29.4345  5.8906   2 
  10   2  -3 13.0293  5.3020   3 
  10  -2   3 16.5249  5.9799   3 
 -10   2   3 18.8845  5.1762   1 
 -10   2  -3 18.1501  4.5060   1 
  10   2   3 24.3489  5.3124   2 
  10  -2  -3 23.8181  6.2470   3 
  10   2   3 24.9275  6.1937   3 
  11   2  -3 123.171  11.990   3 
  11   2  -3 145.388  11.265   2 
 -11  -2  -3 133.362   9.622   1 
 -11   2   3 123.011  10.199   1 
  11  -2   3 145.438  12.932   3 
  11   2   3 147.287  11.670   2 
 -11   2  -3 154.479  10.592   1 
  11  -2  -3 141.539  12.860   3 
  11   2   3 154.270  13.056   3 
 -12   2   3 61.7753  7.9133   1 
  12   2  -3 47.0010  7.6360   2 
  12  -2   3 48.4346  8.9328   3 
 -12  -2  -3 47.1738  6.5420   1 
  12   2  -3 38.5891  7.8872   3 
 -12  -2   3 43.2548  7.0560   1 
  12  -2  -3 34.2768  7.3404   3 
 -12   2  -3 50.4627  6.6793   1 
  12   2   3 34.5862  7.8718   3 
  13  -2   3 1.48352 5.39270   3 
 -13   2   3 4.62964 4.93630   1 
  13   2  -3 5.82269 5.09867   3 
 -13  -2  -3 5.35761 4.17755   1 
  13   2   3 1.20604 4.82465   3 
  13  -2  -3 3.93181 5.12833   3 
 -13   2  -3 3.82317 4.37310   1 
 -13  -2   3 0.73066 4.46156   1 
  14   2  -3 14.9022  5.8752   3 
 -14   2   3 23.0067  6.4255   1 
 -14  -2  -3 18.4620  5.1370   1 
  14  -2   3 16.8810  6.4605   3 
 -14   2  -3 15.4627  4.7877   1 
  14   2   3 8.68946 5.89652   3 
 -14  -2   3 20.3720  6.1321   1 
  14  -2  -3 4.60422 5.40151   3 
   0   3  -3 1196.80   52.07   2 
   0  -3   3 1233.61   52.82   3 
   0  -3  -3 1191.95   52.29   2 
   0   3   3 1227.40   49.45   1 
   0  -3  -3 1230.38   53.36   3 
   0   3  -3 1250.05   49.63   1 
   1  -3   3 3548.89  153.41   3 
   1   3  -3 3735.48  143.41   1 
   1   3  -3 3587.17  151.50   2 
  -1  -3  -3 3516.59  153.74   3 
  -1   3   3 3564.45  143.25   1 
  -1  -3  -3 3582.98  151.51   2 
  -1  -3  -3 3613.60  142.97   1 
  -1  -3   3 3655.66  154.10   3 
  -1   3  -3 3659.39  151.79   2 
   1  -3  -3 3539.26  154.52   3 
  -1   3  -3 3529.93  143.82   1 
   1  -3  -3 3665.51  152.03   2 
   2   3  -3 1292.33   56.49   2 
   2  -3   3 1288.03   57.04   3 
  -2  -3  -3 1321.71   52.86   1 
  -2  -3  -3 1312.35   57.34   3 
  -2   3   3 1309.50   53.39   1 
   2   3  -3 1332.13   53.47   1 
  -2   3  -3 1293.48   54.65   2 
  -2  -3   3 1289.08   56.03   3 
   2  -3  -3 1273.30   56.50   3 
   2  -3  -3 1333.50   55.06   2 
   2   3   3 1265.47   55.74   2 
  -2   3  -3 1281.37   52.29   1 
  -3  -3  -3 408.282  19.606   3 
  -3   3   3 396.488  18.136   1 
  -3  -3  -3 418.189  17.450   1 
   3  -3   3 387.173  19.312   3 
   3   3  -3 403.856  19.221   2 
   3   3  -3 423.856  18.256   1 
   3   3   3 409.296  19.506   2 
  -3  -3   3 421.281  19.405   3 
  -3   3  -3 414.560  17.975   1 
   3  -3  -3 416.439  18.612   2 
   3  -3  -3 405.625  19.895   3 
   4  -3   3 150.328   6.932   2 
  -4  -3  -3 155.163   9.373   3 
   4   3  -3 169.707   8.696   1 
   4  -3   3 135.288   9.072   3 
  -4   3   3 147.284   8.522   1 
   4   3  -3 154.714   9.258   2 
  -4  -3  -3 164.876   7.913   1 
  -4   3  -3 161.872   8.058   1 
   4  -3  -3 139.637   7.845   2 
   4   3   3 159.157   9.038   2 
  -4  -3   3 162.416   9.069   3 
   4  -3  -3 138.845   9.180   3 
   5  -3   3 275.063  11.685   2 
  -5   3   3 271.057  13.233   1 
  -5  -3  -3 229.756  13.854   3 
  -5  -3  -3 248.664  12.165   1 
   5   3  -3 261.260  13.025   1 
   5  -3   3 266.564  14.305   3 
   5   3  -3 244.373  13.875   2 
  -5  -3   3 249.995  13.964   3 
   5  -3  -3 270.953  12.878   2 
   5   3   3 266.762  14.065   2 
  -5   3  -3 270.738  12.711   1 
   5  -3  -3 267.141  14.719   3 
  -6  -3  -3 26.5327  4.6019   3 
  -6   3   3 18.9506  3.8059   1 
   6  -3   3 24.2032  4.6837   3 
   6   3  -3 33.9364  4.2590   1 
   6   3  -3 47.2464  5.3682   2 
  -6  -3  -3 33.8030  3.5536   1 
   6  -3  -3 24.4251  4.7222   3 
  -6  -3   3 27.2411  4.4798   3 
   6   3   3 32.4789  4.4988   2 
  -6   3  -3 24.3973  3.5005   1 
   6  -3  -3 26.2864  3.4550   2 
   7   3  -3 7.09577 3.38703   2 
  -7  -3  -3 8.15052 3.79073   3 
   7  -3   3 13.3980  2.3288   2 
   7  -3   3 11.9110  4.3410   3 
  -7  -3  -3 7.33653 2.36477   1 
  -7   3   3 11.8777  3.5805   1 
   7  -3  -3 5.78957 2.67472   2 
   7  -3  -3 10.9572  4.1893   3 
  -7  -3   3 7.90611 3.77732   3 
   7   3   3 6.19214 3.33043   2 
  -7   3  -3 9.39927 3.08043   1 
  -8  -3  -3 120.887  10.732   3 
  -8   3   3 144.008   9.700   1 
   8  -3   3 134.727  10.629   3 
   8   3  -3 134.349   9.676   2 
   8  -3  -3 135.915  10.456   3 
   8   3   3 119.538   9.983   2 
  -8   3  -3 147.875   8.785   1 
  -8  -3   3 119.360  10.259   3 
   8  -3  -3 123.055   8.156   2 
   9  -3   3 35.7690  6.7527   3 
  -9   3   3 41.1953  5.9897   1 
   9   3  -3 31.3063  5.5899   2 
   9   3  -3 30.5894  6.2575   3 
  -9  -3  -3 29.2045  6.1309   3 
   9  -3  -3 41.1656  6.9527   3 
   9   3   3 31.6139  5.4224   2 
  -9   3  -3 29.8820  4.8879   1 
  10  -3   3 11.9869  5.8211   3 
  10   3  -3 16.7821  5.7347   3 
 -10  -3  -3 23.0558  6.3849   3 
 -10   3   3 20.7308  5.4632   1 
  10   3  -3 11.2465  4.4651   2 
 -10   3  -3 26.5326  5.0477   1 
  10   3   3 11.9568  4.6663   2 
  10  -3  -3 32.0603  6.9894   3 
  11   3  -3 11.4727  5.0176   2 
  11   3  -3 13.8017  5.7096   3 
  11  -3   3 17.2149  6.6141   3 
 -11   3   3 29.7983  6.0188   1 
  11   3   3 19.7580  5.6014   2 
 -11   3  -3 21.8255  5.3098   1 
  11  -3  -3 29.6254  7.1431   3 
  11   3   3 11.6066  5.7617   3 
  12   3  -3 5.85965 5.12861   2 
 -12   3   3 -3.0422  4.1545   1 
  12  -3   3 1.66514 5.46332   3 
  12   3  -3 3.92933 4.70436   3 
  12   3   3 2.11345 5.08410   3 
  12   3   3 3.37253 4.66410   2 
  12  -3  -3 11.3630  5.3255   3 
 -12   3  -3 3.37179 4.41264   1 
  13   3  -3 2.39133 4.59936   3 
  13  -3   3 16.1488  6.7189   3 
 -13   3   3 -2.0396  4.5832   1 
 -13  -3  -3 3.09173 4.02750   1 
 -13   3  -3 6.32121 4.68663   1 
 -13  -3   3 11.2661  5.1803   1 
  13  -3  -3 11.2340  5.6357   3 
  13   3   3 7.15674 5.14781   3 
 -14   3   3 3.92767 5.09214   1 
  14   3  -3 4.70627 5.26273   3 
 -14  -3  -3 4.04824 3.93503   1 
  14  -3   3 6.43986 5.92331   3 
  14  -3  -3 3.79940 5.64543   3 
  14   3   3 7.79307 5.71403   3 
 -14  -3   3 3.00044 4.85793   1 
 -14   3  -3 2.02776 4.04963   1 
   0  -4  -3 373.825  17.236   3 
   0   4  -3 354.679  15.780   1 
   0  -4  -3 350.871  16.392   2 
   0  -4   3 348.755  16.521   3 
   0   4  -3 335.773  16.148   2 
   0   4   3 352.885  15.617   1 
  -1  -4  -3 1182.67   52.99   3 
   1  -4   3 1208.47   52.60   3 
   1   4  -3 1179.16   51.98   2 
  -1   4   3 1214.91   49.30   1 
   1   4  -3 1239.70   49.42   1 
  -1  -4  -3 1195.94   52.02   2 
   1   4   3 1220.14   48.49   1 
  -1   4  -3 1159.08   50.64   2 
  -1   4  -3 1195.05   48.69   1 
   1  -4  -3 1206.72   51.09   2 
  -1  -4   3 1198.28   51.87   3 
   1  -4  -3 1158.41   52.46   3 
  -2   4   3 1199.49   51.37   1 
  -2  -4  -3 1243.53   51.00   1 
   2   4  -3 1312.61   54.59   2 
   2  -4   3 1211.63   54.94   3 
   2   4  -3 1257.20   51.51   1 
  -2  -4  -3 1297.12   55.42   3 
  -2  -4   3 1232.42   52.95   3 
   2  -4  -3 1208.27   51.77   2 
   2  -4  -3 1188.69   53.46   3 
  -2   4  -3 1234.99   51.25   2 
  -2   4  -3 1176.39   49.45   1 
  -3   4   3 1080.89   44.70   1 
   3   4  -3 1024.94   47.34   2 
   3   4  -3 1061.83   44.66   1 
  -3  -4  -3 1108.17   48.17   3 
  -3  -4  -3 1081.71   44.09   1 
   3  -4   3 1085.65   47.86   3 
   3  -4  -3 1057.55   48.24   3 
   3  -4  -3 1126.94   46.39   2 
  -3  -4   3 1093.44   47.81   3 
   3   4   3 1043.88   47.54   2 
  -3   4  -3 1064.18   44.53   1 
   4   4  -3 106.740   7.339   2 
   4  -4   3 106.504   7.629   3 
  -4   4   3 100.167   6.712   1 
  -4  -4  -3 102.878   6.165   1 
  -4  -4  -3 89.5262  7.2254   3 
   4   4  -3 94.1762  6.8248   1 
  -4   4  -3 90.2200  6.0583   1 
   4  -4  -3 92.3000  7.0671   3 
   4  -4  -3 94.0077  5.5470   2 
   4   4   3 85.0239  6.6821   2 
  -4  -4   3 84.7861  6.6099   3 
  -5  -4  -3 287.548  12.910   1 
  -5   4   3 255.613  13.435   1 
   5   4  -3 272.827  13.435   1 
   5   4  -3 260.018  14.406   2 
  -5  -4  -3 270.457  14.669   3 
   5  -4   3 246.809  14.494   3 
  -5   4  -3 253.286  12.588   1 
   5  -4  -3 239.172  14.254   3 
  -5  -4   3 278.063  14.087   3 
   5   4   3 287.352  14.352   2 
   5  -4  -3 243.249  12.358   2 
   6   4  -3 37.4552  5.1342   2 
  -6   4   3 30.3741  4.4514   1 
  -6  -4  -3 35.0706  5.2399   3 
   6   4  -3 41.0442  4.5412   1 
  -6  -4  -3 42.7901  4.0426   1 
   6  -4   3 24.8606  4.9453   3 
   6  -4  -3 26.6785  3.2559   2 
   6   4   3 35.4234  4.9593   2 
  -6  -4   3 36.0474  4.9145   3 
  -6   4  -3 28.9808  3.9345   1 
   6  -4  -3 29.3666  5.1371   3 
   7   4  -3 67.5186  7.1737   2 
  -7  -4  -3 65.4631  7.0754   3 
  -7   4   3 72.9515  6.5250   1 
   7  -4   3 80.9882  7.7567   3 
  -7  -4  -3 68.2911  5.4393   1 
  -7   4  -3 83.5211  6.2518   1 
  -7  -4   3 67.8638  6.8918   3 
   7  -4  -3 62.4991  5.1545   2 
   7  -4  -3 77.2631  7.8239   3 
   7   4   3 54.8404  6.3534   2 
  -8   4   3 5.21965 3.72847   1 
  -8  -4  -3 5.26900 4.39062   3 
   8   4  -3 10.4006  4.3437   2 
   8  -4   3 10.5132  4.7401   3 
  -8  -4   3 0.99661 3.66876   3 
   8   4   3 3.76506 3.73747   2 
   8  -4  -3 7.03334 4.63869   3 
   8  -4  -3 3.00405 2.76020   2 
  -8   4  -3 5.25268 3.33305   1 
   9   4  -3 85.3680  8.3618   2 
  -9   4   3 74.6248  7.6142   1 
  -9  -4  -3 85.6905  9.0098   3 
   9  -4   3 67.6868  8.6267   3 
  -9   4  -3 81.7130  7.1450   1 
  -9  -4   3 86.1340  8.9904   3 
   9  -4  -3 81.4107  9.3895   3 
   9   4   3 84.6885  8.3229   2 
  10   4  -3 119.930  11.023   3 
 -10  -4  -3 101.779  10.605   3 
  10   4  -3 124.567  10.671   2 
  10  -4   3 105.002  10.989   3 
 -10   4   3 116.946   9.873   1 
  10  -4  -3 130.938  12.131   3 
  10   4   3 118.147   9.852   2 
 -10   4  -3 115.727   9.075   1 
  11  -4   3 8.94709 5.67779   3 
  11   4  -3 6.59385 4.77770   3 
 -11   4   3 12.1256  5.1119   1 
 -11  -4  -3 5.95496 5.52261   3 
  11   4  -3 14.7760  5.6140   2 
  11  -4  -3 7.54317 5.72508   3 
  11   4   3 10.9619  5.0472   2 
 -11   4  -3 15.0153  4.6958   1 
  12   4  -3 24.3485  6.1353   2 
  12   4  -3 18.8410  6.4197   3 
 -12   4   3 30.9341  6.5966   1 
  12  -4   3 26.1715  7.2997   3 
  12   4   3 14.2460  6.4822   3 
  12   4   3 22.8092  6.5453   2 
  12  -4  -3 33.8504  7.8453   3 
 -12   4  -3 28.8206  6.0853   1 
  13   4  -3 5.28084 4.82473   3 
  13   4  -3 12.7754  6.1098   2 
 -13   4   3 24.2023  6.5229   1 
  13  -4   3 12.8584  6.5412   3 
 -13   4  -3 8.66076 4.63801   1 
  13   4   3 20.2677  6.5090   3 
  13  -4  -3 6.67712 6.35029   3 
 -14   4   3 5.80155 5.11724   1 
 -14  -4  -3 6.65460 4.10387   1 
  14   4  -3 0.86906 5.37666   3 
  14  -4   3 -1.2515  5.3546   3 
 -14   4  -3 -1.7243  3.8011   1 
  14   4   3 6.24866 5.56176   3 
 -14  -4   3 2.71895 4.54146   1 
  14  -4  -3 6.97431 5.82320   3 
   0   5  -3 649.077  27.024   1 
   0  -5   3 628.536  28.553   3 
   0   5   3 602.475  26.723   1 
   0  -5  -3 618.195  28.022   2 
   0  -5  -3 627.554  29.125   3 
   0   5  -3 639.127  27.927   2 
   1  -5   3 1512.89   65.83   3 
   1   5  -3 1512.42   61.68   1 
   1   5  -3 1504.79   64.95   2 
  -1   5   3 1498.75   61.57   1 
  -1  -5  -3 1503.09   66.22   3 
  -1  -5   3 1487.16   65.40   3 
   1  -5  -3 1469.76   64.21   2 
   1   5   3 1571.75   65.04   2 
   1  -5  -3 1484.68   66.03   3 
  -1   5  -3 1492.77   61.34   1 
  -1   5  -3 1488.74   63.91   2 
   1   5   3 1515.46   61.15   1 
   2   5  -3 203.298  11.297   2 
  -2  -5  -3 206.230  11.871   3 
  -2   5   3 213.769  10.996   1 
   2   5  -3 213.109  11.030   1 
  -2  -5  -3 212.416  10.700   1 
   2  -5   3 227.510  11.735   3 
   2  -5  -3 216.475  10.513   2 
   2   5   3 212.286  11.517   2 
  -2  -5   3 190.456  11.261   3 
  -2   5  -3 219.038   9.892   2 
  -2   5  -3 220.057  11.101   1 
   2  -5  -3 222.461  12.036   3 
  -3  -5  -3 618.437  26.887   1 
  -3   5   3 632.726  27.386   1 
   3   5  -3 624.358  27.353   1 
   3   5  -3 613.535  28.973   2 
  -3  -5  -3 632.058  29.499   3 
   3  -5   3 638.037  29.285   3 
   3  -5  -3 654.142  30.742   3 
   3  -5  -3 654.281  28.732   2 
  -3  -5   3 650.895  30.120   3 
  -3   5  -3 654.838  28.175   1 
   3   5   3 659.571  30.291   2 
   4   5  -3 173.295   9.840   1 
  -4  -5  -3 165.344   9.005   1 
   4  -5   3 189.483  10.760   3 
  -4  -5  -3 176.024  10.680   3 
  -4   5   3 186.355   9.786   1 
   4   5  -3 145.417  10.048   2 
   4  -5  -3 174.366   8.630   2 
   4   5   3 167.682  10.425   2 
  -4   5  -3 186.019   9.632   1 
   4  -5  -3 158.473  10.496   3 
  -4  -5   3 167.459  10.011   3 
  -5  -5  -3 82.4315  5.6568   1 
  -5  -5  -3 84.6312  7.1247   3 
   5   5  -3 90.2674  7.0791   2 
   5   5  -3 85.4681  6.5137   1 
   5  -5   3 71.0906  6.9067   3 
  -5   5   3 71.7640  6.2922   1 
   5   5   3 64.8430  6.3071   2 
  -5   5  -3 73.8005  5.8499   1 
  -5  -5   3 75.9663  6.4487   3 
   5  -5  -3 62.7480  6.6622   3 
   5  -5  -3 73.0818  4.7025   2 
  -6  -5  -3 109.033   8.963   3 
  -6   5   3 135.576   8.756   1 
   6  -5   3 118.864   9.438   3 
   6   5  -3 120.639   9.212   2 
   6   5  -3 121.641   8.071   1 
  -6  -5  -3 126.927   7.595   1 
  -6  -5   3 120.060   9.091   3 
   6  -5  -3 130.981   7.292   2 
   6  -5  -3 136.650   9.946   3 
   6   5   3 125.281   9.112   2 
  -6   5  -3 132.243   8.357   1 
  -7  -5  -3 74.8576  7.6065   3 
   7   5  -3 68.0440  7.3840   2 
   7  -5   3 77.3891  8.0539   3 
  -7   5   3 72.8778  6.7545   1 
   7  -5  -3 82.9109  8.2294   3 
   7  -5  -3 70.5957  5.2026   2 
   7   5   3 69.7912  7.1689   2 
  -7  -5   3 78.5378  7.5243   3 
  -7   5  -3 68.0086  6.1735   1 
  -8  -5  -3 16.8335  5.4837   3 
   8   5  -3 14.2622  4.6065   2 
  -8   5   3 26.9050  5.0209   1 
   8  -5   3 25.3250  6.1442   3 
  -8   5  -3 24.6884  4.4947   1 
   8   5   3 13.1115  4.6423   2 
   8  -5  -3 28.1641  6.1567   3 
  -8  -5   3 23.0197  5.6213   3 
  -9  -5  -3 5.82332 4.78586   3 
   9   5  -3 8.24852 4.35516   2 
   9  -5   3 6.26227 5.26260   3 
  -9   5   3 14.3314  4.7568   1 
   9   5   3 11.9274  4.7374   2 
  -9   5  -3 13.5282  4.2518   1 
  -9  -5   3 17.7766  5.5308   3 
   9  -5  -3 16.3174  5.6321   3 
 -10  -5  -3 152.036  12.847   3 
 -10   5   3 185.681  12.253   1 
  10  -5   3 156.945  13.328   3 
  10   5  -3 160.399  12.613   2 
  10   5   3 179.322  12.735   2 
 -10   5  -3 181.692  11.659   1 
  10  -5  -3 166.542  13.677   3 
 -10  -5   3 169.837  13.414   3 
  11   5  -3 13.4067  5.7202   2 
 -11  -5  -3 8.19800 5.76566   3 
  11  -5   3 8.98654 6.04938   3 
  11   5  -3 13.3462  5.4931   3 
 -11   5   3 7.06715 4.68749   1 
  11   5   3 1.61377 4.39205   2 
 -11   5  -3 11.3725  4.5627   1 
  11  -5  -3 1.45599 5.28105   3 
  12   5  -3 40.1414  7.7185   2 
 -12   5   3 23.9920  6.1743   1 
  12   5  -3 30.9403  7.0885   3 
  12  -5   3 17.0669  6.7537   3 
 -12  -5  -3 25.4296  7.7909   3 
 -12   5  -3 8.28203 4.70287   1 
  12  -5  -3 14.2232  6.1621   3 
  12   5   3 30.9032  7.2257   2 
  13   5  -3 -8.9435  3.4724   3 
  13  -5   3 18.9977  7.1411   3 
  13   5  -3 0.04267 5.15346   2 
 -13   5   3 10.2949  5.3759   1 
  13   5   3 7.34735 5.89974   3 
  13   5   3 -3.2910  4.9131   2 
  13  -5  -3 8.77877 5.89150   3 
 -13   5  -3 11.6322  4.8081   1 
 -14  -5  -3 8.38559 3.81706   1 
  14   5  -3 -3.8103  3.8124   3 
  14  -5   3 -3.6684  5.2932   3 
 -14   5   3 12.6221  5.3021   1 
  14  -5  -3 3.58834 5.75934   3 
  14   5   3 12.3375  6.1607   3 
 -14   5  -3 5.07281 4.30240   1 
   0  -6   3 168.209   9.534   3 
   0  -6  -3 166.227  10.081   3 
   0   6   3 166.776   9.322   2 
   0   6  -3 158.747   8.873   2 
   0   6  -3 162.405   9.122   1 
   0   6   3 163.571   9.003   1 
  -1   6   3 500.669  22.673   1 
  -1  -6  -3 510.980  24.582   3 
   1   6  -3 519.664  23.756   2 
   1  -6   3 498.778  24.082   3 
   1   6  -3 520.298  22.865   1 
  -1   6  -3 490.240  22.892   2 
   1   6   3 545.304  24.116   2 
  -1  -6   3 508.080  23.989   3 
  -1   6  -3 531.445  22.821   1 
   1  -6  -3 498.013  23.208   2 
   1  -6  -3 498.743  24.688   3 
   1   6   3 512.924  22.500   1 
   2  -6   3 313.984  15.837   3 
   2   6  -3 295.266  15.480   2 
  -2  -6  -3 297.436  15.987   3 
   2   6  -3 298.337  14.896   1 
  -2   6   3 318.955  15.013   1 
   2   6   3 320.339  14.519   1 
   2  -6  -3 300.679  16.043   3 
   2   6   3 305.355  15.666   2 
  -2   6  -3 304.829  14.754   1 
  -2  -6   3 295.002  15.526   3 
  -2   6  -3 311.561  13.991   2 
   2  -6  -3 303.308  14.562   2 
  -3   6   3 302.171  13.746   1 
  -3  -6  -3 260.960  12.886   1 
  -3  -6  -3 251.879  14.462   3 
   3   6  -3 233.294  13.924   2 
   3   6  -3 251.127  13.335   1 
   3  -6   3 297.900  14.598   3 
  -3   6  -3 311.025  14.539   1 
  -3   6  -3 309.248  12.978   2 
   3  -6  -3 308.637  16.026   3 
   3  -6  -3 306.483  13.875   2 
   3   6   3 252.302  15.237   2 
  -3  -6   3 259.710  14.934   3 
   4   6  -3 68.9201  6.3890   2 
  -4   6   3 72.1839  6.0903   1 
  -4  -6  -3 70.1749  5.2851   1 
   4   6  -3 65.9216  5.8180   1 
  -4  -6  -3 69.8376  6.7348   3 
   4  -6   3 78.2795  6.6965   3 
   4  -6  -3 64.6541  4.4626   2 
  -4  -6   3 56.0209  5.7690   3 
  -4   6  -3 74.1866  5.7618   1 
   4   6   3 76.8441  6.5190   2 
   4  -6  -3 73.6511  6.8730   3 
   5   6  -3 10.6303  3.8130   2 
  -5  -6  -3 16.3530  3.0338   1 
  -5   6   3 8.85179 3.43405   1 
   5  -6   3 17.3442  4.5808   3 
  -5  -6  -3 8.31759 3.63414   3 
   5   6  -3 10.4801  3.1566   1 
   5  -6  -3 14.0525  4.3403   3 
   5   6   3 9.72256 3.50235   2 
  -5  -6   3 15.2361  3.8948   3 
  -5   6  -3 17.1476  3.6467   1 
   5  -6  -3 13.0939  2.1805   2 
  -6   6   3 93.0797  7.5687   1 
  -6  -6  -3 101.255   8.434   3 
  -6  -6  -3 96.8919  6.6702   1 
   6   6  -3 102.895   8.305   2 
   6  -6   3 92.1981  8.5714   3 
   6  -6  -3 93.1298  8.5459   3 
   6   6   3 94.4012  7.8688   2 
  -6   6  -3 91.5089  7.0551   1 
   6  -6  -3 86.5246  5.4613   2 
  -6  -6   3 97.5283  7.8023   3 
  -7  -6  -3 133.562   9.982   3 
  -7   6   3 113.088   8.788   1 
   7  -6   3 100.017   9.745   3 
   7   6  -3 121.179   9.499   2 
  -7  -6   3 105.356   9.220   3 
   7  -6  -3 108.677  10.874   3 
   7   6   3 130.783   9.588   2 
  -7   6  -3 112.915   8.403   1 
   8   6  -3 180.407  12.395   2 
  -8   6   3 164.928  11.283   1 
   8  -6   3 167.476  12.650   3 
  -8  -6  -3 169.344  12.408   3 
  -8   6  -3 175.940  10.737   1 
  -8  -6   3 155.009  11.567   3 
   8  -6  -3 160.099  12.471   3 
   8   6   3 151.287  11.424   2 
   9   6  -3 49.5416  7.5640   2 
  -9   6   3 51.9581  6.9279   1 
   9  -6   3 61.7531  8.5766   3 
  -9  -6  -3 54.1360  7.8763   3 
   9   6   3 40.7922  6.8628   2 
  -9   6  -3 47.8923  6.3425   1 
  -9  -6   3 48.5961  7.3115   3 
   9  -6  -3 52.4301  8.2651   3 
  10   6  -3 197.022  14.266   2 
 -10   6   3 210.585  13.863   1 
  10  -6   3 184.161  14.902   3 
 -10  -6  -3 216.150  15.151   3 
  10   6   3 199.479  14.574   2 
  10  -6  -3 203.493  15.540   3 
 -10  -6   3 216.270  15.148   3 
 -10   6  -3 206.472  13.073   1 
  11  -6   3 0.89525 5.35541   3 
  11   6  -3 11.3794  5.5759   2 
 -11  -6  -3 4.15795 5.30584   3 
 -11   6   3 12.6833  5.5583   1 
 -11  -6   3 -0.4518  4.8484   3 
  11   6   3 7.08644 5.08818   2 
 -11   6  -3 7.97983 4.31118   1 
  11  -6  -3 0.59110 5.20894   3 
  12   6  -3 3.40982 4.11734   3 
 -12   6   3 11.7647  5.8644   1 
  12   6  -3 5.12896 5.38765   2 
 -12  -6  -3 0.49817 5.72491   3 
  12  -6   3 7.90063 8.10106   3 
  12  -6  -3 4.27746 5.33734   3 
  12   6   3 6.87610 4.93729   2 
 -12   6  -3 4.29420 4.27001   1 
  13   6  -3 0.67648 4.49978   3 
  13  -6   3 -2.3743  6.0521   3 
 -13   6   3 -1.7295  4.5003   1 
  13   6  -3 5.44909 5.67341   2 
  13  -6  -3 -3.4514  4.4437   3 
 -13   6  -3 -0.7906  3.9977   1 
  13   6   3 2.76782 5.60948   2 
 -14   6   3 16.9275  5.5013   1 
  14  -6   3 4.59476 5.79588   3 
  14   6  -3 2.71454 5.87541   2 
  14   6  -3 2.94837 4.37704   3 
 -14   6  -3 14.5388  4.8634   1 
  14   6   3 10.5728  5.9121   3 
  14  -6  -3 2.28345 6.24356   3 
   0   7  -3 2.90382 2.02085   2 
   0  -7  -3 3.95133 3.06728   3 
   0   7   3 3.91156 2.52888   1 
   0   7   3 5.04045 2.46928   2 
   0  -7   3 4.03122 2.89588   3 
   0   7  -3 5.11463 2.74721   1 
   1   7  -3 107.125   7.320   2 
  -1  -7  -3 98.9757  8.0702   3 
   1  -7   3 116.601   7.911   3 
  -1   7   3 115.626   7.254   1 
   1   7  -3 102.056   7.355   1 
   1   7   3 107.939   7.039   1 
  -1  -7   3 98.2910  7.6660   3 
   1   7   3 99.5946  7.2064   2 
  -1   7  -3 118.507   6.654   2 
   1  -7  -3 119.060   8.398   3 
  -1   7  -3 117.613   7.539   1 
   2   7  -3 8.42718 3.09305   1 
   2   7  -3 1.94677 2.62279   2 
  -2   7   3 12.9206  3.2402   1 
  -2  -7  -3 7.89049 3.46636   3 
   2  -7   3 11.7462  3.5334   3 
   2   7   3 13.5959  3.3384   2 
  -2  -7   3 2.39671 2.87207   3 
   2  -7  -3 9.56580 2.46452   2 
   2   7   3 16.3754  3.1073   1 
   2  -7  -3 10.6122  3.7844   3 
  -2   7  -3 13.3266  3.2667   1 
  -2   7  -3 8.69030 1.87836   2 
  -3   7   3 58.5900  5.9578   1 
   3  -7   3 69.2108  6.6439   3 
   3   7  -3 92.5882  6.8975   2 
   3   7  -3 83.3322  6.4732   1 
  -3  -7  -3 89.5481  7.2064   3 
   3  -7  -3 75.7839  5.0096   2 
  -3  -7   3 86.7935  6.4667   3 
  -3   7  -3 66.6104  4.0516   2 
   3  -7  -3 62.3657  6.6443   3 
   3   7   3 89.9214  6.7987   2 
  -3   7  -3 64.2434  5.8008   1 
   4   7  -3 102.124   7.440   1 
  -4  -7  -3 93.9247  6.5679   1 
  -4  -7  -3 104.263   8.264   3 
   4  -7   3 85.5263  7.8327   3 
  -4   7   3 94.3661  7.3182   1 
   4   7  -3 126.583   8.343   2 
   4   7   3 101.563   7.760   2 
   4  -7  -3 89.7864  8.0692   3 
   4  -7  -3 94.6703  5.6728   2 
  -4  -7   3 97.7169  7.3580   3 
  -4   7  -3 92.9068  7.2770   1 
  -5   7   3 41.0322  5.4231   1 
   5  -7   3 39.8340  6.0159   3 
   5   7  -3 58.8850  5.8395   1 
   5   7  -3 53.3286  6.2772   2 
  -5  -7  -3 59.7642  5.1079   1 
  -5  -7  -3 56.3412  6.6302   3 
   5   7   3 39.9561  5.6105   2 
   5  -7  -3 30.8974  5.6070   3 
   5  -7  -3 35.8195  3.1544   2 
  -5   7  -3 32.7630  4.6231   1 
   6   7  -3 157.079  11.032   2 
   6  -7   3 148.332  11.133   3 
  -6  -7  -3 161.032  11.175   3 
  -6   7   3 155.592  10.289   1 
  -6  -7   3 144.436  10.281   3 
   6  -7  -3 164.902  11.403   3 
  -6   7  -3 150.888   9.685   1 
   6   7   3 139.433  10.602   2 
   7   7  -3 321.783  18.522   2 
  -7   7   3 309.402  17.257   1 
   7  -7   3 314.897  18.965   3 
  -7  -7  -3 347.143  19.018   3 
  -7   7  -3 327.454  17.397   1 
  -7  -7   3 359.578  19.344   3 
   7   7   3 343.629  19.284   2 
   7  -7  -3 329.009  19.733   3 
  -8   7   3 149.060  10.845   1 
   8  -7   3 160.348  12.341   3 
   8   7  -3 157.639  11.900   2 
  -8  -7  -3 138.796  11.586   3 
   8  -7  -3 137.290  11.902   3 
  -8   7  -3 151.601  10.160   1 
  -8  -7   3 162.587  11.838   3 
   8   7   3 152.825  11.548   2 
   9  -7   3 5.92554 5.44971   3 
  -9   7   3 -4.1673  3.6151   1 
   9   7  -3 7.09971 4.78732   2 
  -9  -7  -3 11.1440  5.3483   3 
   9  -7  -3 1.58384 5.12803   3 
  -9   7  -3 9.94937 4.15669   1 
   9   7   3 3.16185 4.21907   2 
  -9  -7   3 5.55185 4.83218   3 
  10  -7   3 41.1848  8.5679   3 
 -10   7   3 30.6027  6.6012   1 
 -10  -7  -3 60.5818  8.7505   3 
  10   7  -3 51.5028  8.3187   2 
  10   7   3 43.7671  7.5614   2 
 -10  -7   3 42.8967  7.7642   3 
 -10   7  -3 35.5106  6.1924   1 
  10  -7  -3 38.9154  8.5062   3 
  11   7  -3 11.2755  5.9696   2 
 -11   7   3 20.8488  6.0933   1 
 -11  -7  -3 23.0059  6.8425   3 
  11  -7   3 14.6334  6.8492   3 
  11  -7  -3 19.8043  6.8478   3 
  11   7   3 24.3257  6.6016   2 
 -11   7  -3 19.9225  5.2853   1 
 -11  -7   3 16.6133  6.8436   3 
  12  -7   3 15.5494  7.0667   3 
 -12  -7  -3 13.7304  6.7090   3 
 -12   7   3 26.0523  6.4482   1 
  12   7  -3 10.9827  6.3818   2 
 -12  -7   3 21.6900  7.4858   3 
  12  -7  -3 12.6895  6.5184   3 
 -12   7  -3 14.2523  5.0387   1 
  12   7   3 33.8462  7.2015   2 
 -13  -7  -3 8.10067 6.05083   3 
  13  -7   3 10.3968  7.0940   3 
  13   7  -3 30.1670  7.0312   3 
 -13   7   3 8.22067 5.47868   1 
  13   7  -3 27.0921  7.5054   2 
 -13   7  -3 11.5196  5.0109   1 
  13   7   3 19.8454  6.9650   2 
  13  -7  -3 11.6604  6.3458   3 
   0   8   3 298.833  15.171   2 
   0  -8  -3 296.052  16.309   3 
   0   8   3 293.618  14.887   1 
   0  -8   3 284.535  15.734   3 
   0   8  -3 291.660  14.930   2 
   0   8  -3 301.752  14.997   1 
   1   8  -3 42.9261  4.9294   1 
   1   8  -3 47.8576  4.8315   2 
   1  -8   3 40.2952  5.0688   3 
  -1   8   3 30.3993  3.9533   2 
  -1   8   3 37.1733  4.6591   1 
  -1  -8  -3 55.3791  5.9324   3 
  -1  -8   3 48.8949  5.3702   3 
  -1   8  -3 32.0087  4.6639   1 
  -1   8  -3 43.1730  4.0554   2 
   1   8   3 49.0839  4.8639   1 
   1  -8  -3 36.9638  5.3347   3 
   1   8   3 50.6774  5.1519   2 
  -2   8   3 137.453   9.062   1 
   2  -8   3 126.185   9.344   3 
  -2  -8  -3 142.084   9.895   3 
   2   8  -3 147.306   9.182   1 
  -2   8   3 147.024   8.347   2 
   2   8  -3 156.612   9.528   2 
  -2   8  -3 135.719   9.009   1 
  -2   8  -3 133.899   7.584   2 
   2   8   3 137.982   9.309   2 
   2  -8  -3 130.548   9.777   3 
   2   8   3 154.083   8.942   1 
  -2  -8   3 158.695   9.659   3 
   3  -8   3 39.1741  5.3562   3 
  -3  -8  -3 30.0618  5.1927   3 
   3   8  -3 27.9520  4.4240   1 
   3   8  -3 34.0628  5.0995   2 
  -3   8   3 36.9662  4.8968   1 
  -3  -8   3 33.6386  4.8125   3 
  -3   8  -3 33.1750  2.8607   2 
   3  -8  -3 43.1503  5.8197   3 
   3   8   3 28.7296  4.7031   2 
   3  -8  -3 39.2759  3.7455   2 
  -3   8  -3 49.3061  5.2757   1 
   3   8   3 34.0272  4.3299   1 
   4   8  -3 32.7937  5.2822   2 
   4  -8   3 64.3886  8.3755   3 
   4   8  -3 28.5108  4.6903   1 
  -4  -8  -3 24.1233  5.3077   3 
  -4   8   3 38.4372  5.1930   1 
   4  -8  -3 41.8748  3.6744   2 
   4  -8  -3 28.1917  5.6801   3 
   4   8   3 38.9493  5.6069   2 
  -5  -8  -3 87.6100  8.1365   3 
   5   8  -3 76.7926  7.6924   2 
   5  -8   3 80.8609  7.9938   3 
  -5   8   3 75.7979  7.1837   1 
   5  -8  -3 76.8737  4.8984   2 
   5   8   3 74.6443  7.6058   2 
  -5  -8   3 81.0676  7.4194   3 
   5  -8  -3 77.9861  8.0823   3 
  -5   8  -3 78.6955  6.9142   1 
  -6  -8  -3 180.457  12.777   3 
   6  -8   3 193.547  13.101   3 
  -6   8   3 184.874  11.902   1 
   6   8  -3 194.297  12.838   2 
   6  -8  -3 173.105  12.977   3 
   6   8   3 200.387  12.839   2 
  -6   8  -3 177.168  11.480   1 
  -6  -8   3 189.360  12.481   3 
   7   8  -3 152.958  11.498   2 
   7  -8   3 128.001  11.345   3 
  -7  -8  -3 166.911  11.923   3 
  -7   8   3 148.016  10.796   1 
   7  -8  -3 142.037  12.050   3 
   7   8   3 167.340  11.847   2 
  -7  -8   3 162.201  11.727   3 
  -7   8  -3 146.114  10.544   1 
   8   8  -3 44.6674  7.5042   2 
   8  -8   3 49.4942  8.2846   3 
  -8  -8  -3 55.7979  7.8765   3 
  -8   8   3 55.8661  7.3125   1 
   8   8   3 36.5538  6.7545   2 
  -8   8  -3 44.7522  6.3574   1 
  -8  -8   3 46.9663  7.1383   3 
   8  -8  -3 49.3571  8.1477   3 
   9  -8   3 50.9490  8.7376   3 
   9   8  -3 66.6306  8.9680   2 
  -9   8   3 37.1017  6.9494   1 
  -9  -8  -3 51.3663  8.5090   3 
  -9  -8   3 67.0060  8.8138   3 
   9   8   3 65.8912  8.8521   2 
   9  -8  -3 53.0645  9.0174   3 
  -9   8  -3 48.4008  6.8296   1 
 -10   8   3 11.9721  5.4082   1 
  10  -8   3 14.3281  6.6269   3 
  10   8  -3 2.90855 5.23659   2 
 -10  -8  -3 2.80174 4.86099   3 
  10  -8  -3 12.9154  6.1068   3 
 -10   8  -3 0.88130 3.91952   1 
 -10  -8   3 5.72799 5.46540   3 
  10   8   3 2.10362 4.78179   2 
  11  -8   3 47.3298  9.3631   3 
 -11  -8  -3 40.8999  8.2687   3 
 -11   8   3 32.7213  6.7046   1 
  11   8  -3 35.8771  7.6107   2 
  11   8   3 30.5863  7.4456   2 
  11  -8  -3 28.4146  7.9004   3 
 -11   8  -3 32.9340  6.2262   1 
 -11  -8   3 36.3573  7.7726   3 
 -12   8   3 35.7367  7.3413   1 
  12  -8   3 32.2927  8.9260   3 
  12   8  -3 28.7520  7.1531   2 
 -12  -8  -3 20.2983  7.0553   3 
 -12   8  -3 18.1172  5.9878   1 
  12  -8  -3 40.7041  9.1092   3 
  12   8   3 35.3535  7.4448   2 
 -12  -8   3 37.3869  8.2641   3 
  13   8  -3 17.7862  5.6082   3 
 -13   8   3 15.7320  5.5536   1 
  13  -8   3 7.52970 5.81099   3 
 -13  -8  -3 -2.4059  5.1184   3 
  13   8  -3 -9.1235  3.8255   2 
  13   8   3 3.83344 5.68546   2 
  13  -8  -3 9.41279 6.36897   3 
 -13   8  -3 14.1555  5.2981   1 
   0   9  -3 40.3125  5.1460   1 
   0   9   3 44.7715  5.0177   1 
   0  -9  -3 35.0765  5.5808   3 
   0   9  -3 29.9036  4.2265   2 
   0  -9   3 43.5532  5.4159   3 
   0   9   3 43.3084  4.7993   2 
   1   9  -3 48.9353  5.6326   1 
   1   9  -3 53.2605  5.4766   2 
  -1   9   3 52.0362  5.7440   1 
  -1  -9  -3 58.3286  6.5912   3 
  -1   9   3 53.8856  5.0739   2 
   1  -9   3 57.7239  6.1879   3 
   1   9   3 48.2038  5.5102   1 
  -1   9  -3 46.3755  5.5036   1 
  -1   9  -3 46.8676  4.5256   2 
   1   9   3 54.5105  5.5360   2 
  -1  -9   3 62.5522  6.1619   3 
   1  -9  -3 42.1387  6.0329   3 
   2   9  -3 87.1521  7.2520   1 
  -2  -9  -3 86.7577  8.3255   3 
  -2   9   3 78.8935  7.1035   1 
   2   9  -3 84.2504  7.3262   2 
   2  -9   3 84.2748  7.9010   3 
  -2   9   3 82.3615  6.0270   2 
   2   9   3 77.6160  7.0517   2 
  -2   9  -3 76.6005  5.2815   2 
   2   9   3 80.4110  6.6112   1 
   2  -9  -3 85.7939  8.0825   3 
  -2  -9   3 77.7279  7.2546   3 
  -2   9  -3 75.2959  6.9768   1 
  -3  -9  -3 49.0868  6.3814   3 
  -3   9   3 42.6544  5.5227   1 
   3  -9   3 42.2768  6.1126   3 
  -3   9   3 44.2901  4.1554   2 
   3   9  -3 46.6015  5.6186   1 
   3   9  -3 45.2363  5.9881   2 
   3   9   3 51.6049  5.9772   2 
  -3   9  -3 36.0851  5.2794   1 
  -3   9  -3 42.6686  3.4952   2 
   3  -9  -3 41.8650  6.3747   3 
  -3  -9   3 44.0936  5.7345   3 
   4  -9   3 80.2073  8.1901   3 
   4   9  -3 75.5714  7.8014   2 
  -4  -9  -3 80.8144  7.9746   3 
  -4   9   3 83.4887  7.4687   1 
  -4   9   3 81.7516  5.3402   2 
  -4  -9   3 73.2636  7.3943   3 
   4  -9  -3 85.5792  8.4185   3 
   4   9   3 69.2038  7.4069   2 
  -4   9  -3 79.5316  7.2399   1 
   5   9  -3 88.5944  8.8099   2 
  -5  -9  -3 116.810   9.769   3 
   5  -9   3 96.8579  9.2627   3 
  -5   9   3 81.6057  8.0077   1 
  -5  -9   3 91.9489  8.5846   3 
   5  -9  -3 90.4906 10.1702   3 
   5   9   3 97.1321  9.4410   2 
  -5   9  -3 94.5870  8.0187   1 
   6   9  -3 40.4901  6.6099   2 
  -6   9   3 49.1434  6.6172   1 
  -6  -9  -3 34.2812  6.5220   3 
   6  -9   3 47.5710  7.3359   3 
  -6  -9   3 37.0780  6.1376   3 
   6  -9  -3 43.0172  7.2486   3 
   6   9   3 33.9950  6.1868   2 
  -6   9  -3 48.2982  6.1069   1 
   7   9  -3 67.9251  8.4679   2 
  -7  -9  -3 70.8778  8.5085   3 
   7  -9   3 62.8933  8.6463   3 
  -7   9   3 55.6181  7.2099   1 
   7   9   3 66.5185  8.2119   2 
   7  -9  -3 69.1875  8.9246   3 
  -7   9  -3 56.4021  6.9286   1 
  -7  -9   3 70.5311  8.0339   3 
   8   9  -3 37.8617  7.1152   2 
   8  -9   3 34.7312  7.5257   3 
  -8   9   3 21.8040  5.6896   1 
  -8  -9  -3 28.8243  6.6154   3 
   8  -9  -3 30.2085  7.3551   3 
  -8  -9   3 14.4805  5.6488   3 
   8   9   3 30.9407  6.4668   2 
  -8   9  -3 34.9059  6.0775   1 
  -9   9   3 40.0682  7.0100   1 
  -9  -9  -3 42.5585  7.8955   3 
   9   9  -3 52.7779  8.4095   2 
   9  -9   3 35.8501  8.2389   3 
  -9  -9   3 44.4050  8.0053   3 
   9   9   3 44.7191  7.7500   2 
  -9   9  -3 34.7028  6.4148   1 
   9  -9  -3 43.9826  8.6133   3 
  10  -9   3 37.0672  8.6028   3 
 -10  -9  -3 28.5252  7.2672   3 
 -10   9   3 41.6146  7.2823   1 
  10   9  -3 27.5613  7.3197   2 
 -10  -9   3 26.4676  7.1452   3 
  10   9   3 17.0550  6.4983   2 
  10  -9  -3 19.6615  7.1047   3 
 -10   9  -3 18.1496  5.3062   1 
  11   9  -3 28.3061  7.2712   2 
  11  -9   3 23.6882  8.0750   3 
 -11   9   3 20.6399  6.1799   1 
 -11  -9  -3 34.0410  7.7518   3 
 -11   9  -3 16.0391  5.5605   1 
  11   9   3 36.8126  7.8646   2 
  11  -9  -3 25.2322  8.1328   3 
 -11  -9   3 28.4655  7.4341   3 
 -12  -9  -3 18.9573  6.6408   3 
 -12   9   3 1.26535 4.62627   1 
  12  -9   3 16.5565  7.1371   3 
  12   9  -3 16.1978  6.7843   2 
  12  -9  -3 1.76526 6.04156   3 
 -12   9  -3 22.4911  5.9079   1 
  12   9   3 5.94267 5.34152   2 
 -12  -9   3 11.6211  6.6644   3 
 -13  -9  -3 18.3596  7.0652   3 
 -13   9   3 38.5927  7.6456   1 
  13  -9   3 44.0676  9.7465   3 
  13   9  -3 27.9526  7.7379   2 
 -13  -9   3 30.5359  7.9769   3 
 -13   9  -3 28.2127  6.3706   1 
  13   9   3 37.2829  8.6209   2 
  13  -9  -3 32.1398  8.1028   3 
   0 -10   3 14.3304  4.3021   3 
   0 -10  -3 5.45795 4.01278   3 
   0  10  -3 5.55173 3.48740   1 
   0  10   3 10.0071  3.6333   1 
   0  10   3 11.4844  3.4704   2 
   0  10  -3 10.7508  2.9411   2 
  -1  10   3 12.8701  3.0780   2 
   1 -10   3 10.9143  3.9935   3 
   1  10  -3 11.5422  3.3187   2 
  -1  10   3 7.10927 3.61971   1 
   1  10  -3 12.6974  3.6919   1 
  -1 -10  -3 11.0501  4.5332   3 
  -1  10  -3 2.06597 3.32964   1 
   1  10   3 10.2435  3.2424   2 
   1 -10  -3 7.42640 4.03680   3 
  -1 -10   3 17.4073  4.3735   3 
   1  10   3 13.7845  3.6404   1 
  -1  10  -3 6.83675 2.54300   2 
   2  10  -3 46.5516  5.8498   1 
   2 -10   3 39.7397  6.0833   3 
  -2  10   3 38.6795  5.5695   1 
  -2  10   3 41.3702  4.4578   2 
  -2 -10  -3 49.6016  6.4923   3 
   2  10  -3 39.9136  5.4877   2 
  -2  10  -3 37.7834  3.7967   2 
  -2 -10   3 43.2579  5.7328   3 
   2 -10  -3 33.6623  6.0973   3 
   2  10   3 35.7913  5.3843   2 
  -2  10  -3 35.3542  5.3397   1 
  -3  10   3 66.1426  5.1483   2 
  -3 -10  -3 61.2259  7.4166   3 
   3 -10   3 78.7488  8.0350   3 
   3  10  -3 64.7732  6.8199   1 
  -3  10   3 72.9101  7.2062   1 
   3  10  -3 64.0620  7.0786   2 
   3  10   3 60.0855  6.8134   2 
   3 -10  -3 67.6864  7.8030   3 
  -3  10  -3 63.5303  4.5341   2 
  -3 -10   3 59.5294  6.7177   3 
  -3  10  -3 62.8942  6.8280   1 
   4  10  -3 62.5413  7.6111   2 
   4 -10   3 63.3143  7.6988   3 
  -4 -10  -3 65.9746  7.7047   3 
  -4  10   3 62.1465  6.9700   1 
  -4  10   3 62.0645  4.6614   2 
   4  10   3 67.2053  7.5014   2 
  -4 -10   3 67.4348  7.2488   3 
  -4  10  -3 61.7634  7.0466   1 
   4 -10  -3 63.0016  8.0314   3 
  -5 -10  -3 236.504  15.504   3 
   5 -10   3 243.244  15.699   3 
   5  10  -3 230.321  15.152   2 
  -5  10   3 253.101  14.668   1 
   5  10   3 234.118  15.123   2 
  -5 -10   3 241.195  14.929   3 
   5 -10  -3 243.264  15.891   3 
  -5  10  -3 228.815  14.040   1 
  -6 -10  -3 18.5049  5.9323   3 
  -6  10   3 12.3071  4.8366   1 
   6  10  -3 22.9922  5.5980   2 
   6 -10   3 21.1686  6.2761   3 
  -6 -10   3 25.4834  5.7483   3 
   6 -10  -3 11.9631  5.5805   3 
  -6  10  -3 16.2345  4.7726   1 
   6  10   3 18.9873  5.1387   2 
  -7  10   3 73.2606  8.1548   1 
  -7 -10  -3 64.0852  8.6802   3 
   7 -10   3 71.9119  9.4264   3 
   7  10  -3 63.7944  8.7312   2 
   7  10   3 55.4475  8.3361   2 
  -7 -10   3 61.1521  7.9090   3 
  -7  10  -3 52.6598  7.1875   1 
   7 -10  -3 77.1599  9.6656   3 
   8 -10   3 4.43266 5.83171   3 
  -8 -10  -3 4.06461 5.41642   3 
   8  10  -3 2.32943 4.30952   2 
  -8  10   3 4.32870 4.66159   1 
  -8 -10   3 4.63066 5.27164   3 
  -8  10  -3 0.41645 4.37783   1 
   8  10   3 5.48598 4.83777   2 
   8 -10  -3 8.22161 5.88223   3 
  -9 -10  -3 13.3185  6.4757   3 
   9  10  -3 21.4681  6.5345   2 
   9 -10   3 14.9351  7.3506   3 
  -9  10   3 11.1668  5.2166   1 
   9 -10  -3 9.10198 5.99618   3 
   9  10   3 8.60372 5.24029   2 
  -9  10  -3 16.2935  5.1181   1 
  -9 -10   3 7.64215 5.70496   3 
 -10 -10  -3 -0.7538  6.1240   3 
 -10  10   3 0.84904 5.06942   1 
  10 -10   3 0.60416 5.61990   3 
  10  10  -3 8.94107 6.02795   2 
  10 -10  -3 5.54774 6.25104   3 
 -10  10  -3 4.20103 4.35945   1 
 -10 -10   3 14.1704  6.1614   3 
  10  10   3 7.86310 5.29637   2 
 -11 -10  -3 14.8247  6.3615   3 
  11  10  -3 5.02956 5.14983   2 
  11 -10   3 1.63725 6.44486   3 
 -11  10   3 12.1215  5.5706   1 
 -11  10  -3 1.80297 4.36704   1 
  11  10   3 -0.7783  4.7220   2 
  11 -10  -3 3.94029 6.00914   3 
 -11 -10   3 1.25009 5.25373   3 
 -12 -10  -3 7.64107 6.44260   3 
  12 -10   3 18.2715  7.3497   3 
  12  10  -3 17.3196  6.7140   2 
 -12  10   3 7.56068 5.81849   1 
  12  10   3 14.0036  6.0195   2 
  12 -10  -3 2.91895 6.03381   3 
 -12  10  -3 5.15270 4.71895   1 
 -12 -10   3 17.2319  6.6860   3 
   0  11   3 274.201  15.299   2 
   0 -11   3 265.078  16.126   3 
   0  11  -3 276.330  15.550   1 
   0  11  -3 273.627  14.926   2 
   0 -11  -3 266.807  16.665   3 
  -1 -11  -3 18.3744  5.3079   3 
   1  11  -3 11.7212  3.8690   2 
  -1  11   3 11.9149  4.2767   1 
  -1  11   3 13.9758  3.5014   2 
   1 -11   3 16.6768  5.0227   3 
   1  11  -3 17.9992  4.7836   1 
  -1  11  -3 15.3859  4.5479   1 
  -1 -11   3 20.6039  5.1449   3 
  -1  11  -3 14.7720  3.3989   2 
   1 -11  -3 12.7570  5.0621   3 
   1  11   3 13.1854  3.9293   2 
   2 -11   3 29.0074  6.1226   3 
   2  11  -3 37.9658  5.8806   1 
  -2  11   3 36.9656  4.5707   2 
  -2  11   3 33.4070  5.8563   1 
  -2 -11  -3 40.2159  6.5332   3 
   2  11  -3 45.1501  6.0371   2 
  -2  11  -3 36.7570  5.8623   1 
   2 -11  -3 34.5885  6.5655   3 
  -2 -11   3 36.2001  5.8856   3 
   2  11   3 47.3642  6.0807   2 
  -2  11  -3 27.8007  3.8144   2 
  -3 -11  -3 23.7583  5.8892   3 
  -3  11   3 22.9498  5.3065   1 
   3 -11   3 17.5997  5.4212   3 
  -3  11   3 18.5493  3.3684   2 
   3  11  -3 23.6464  6.6724   2 
   3  11   3 21.3039  4.7471   2 
  -3 -11   3 20.1101  5.0251   3 
  -3  11  -3 20.7525  5.2411   1 
   3 -11  -3 9.92465 5.08355   3 
  -4  11   3 3.69647 4.06751   1 
   4 -11   3 8.34716 5.12264   3 
   4  11  -3 5.98210 3.90253   2 
  -4 -11  -3 12.3297  4.9829   3 
  -4  11  -3 7.54553 4.31765   1 
  -4 -11   3 3.50017 4.13878   3 
   4  11   3 4.08290 3.69049   2 
   4 -11  -3 9.18560 5.51354   3 
   5  11  -3 21.2139  5.5081   2 
  -5 -11  -3 15.6664  5.5422   3 
   5 -11   3 17.4765  6.0018   3 
  -5  11   3 14.3489  4.7982   1 
  -5 -11   3 15.0272  5.5002   3 
  -5  11  -3 23.3564  5.1686   1 
   5 -11  -3 24.1759  6.6639   3 
   5  11   3 9.92810 4.41224   2 
  -6  11   3 50.9320  7.4769   1 
   6 -11   3 57.7200  8.7901   3 
  -6 -11  -3 51.0631  8.0157   3 
   6  11  -3 58.8630  8.2066   2 
  -6  11  -3 52.8251  7.3242   1 
   6  11   3 53.8457  7.9475   2 
  -6 -11   3 46.3391  7.3880   3 
   6 -11  -3 57.4755  8.7970   3 
  -7 -11  -3 29.3658  7.0636   3 
   7  11  -3 14.1378  5.3227   2 
   7 -11   3 24.4307  7.3945   3 
  -7  11   3 19.1969  5.7410   1 
  -7 -11   3 20.8139  6.2023   3 
  -7  11  -3 21.4346  5.7322   1 
   7  11   3 23.4446  6.0489   2 
   7 -11  -3 24.7762  7.1878   3 
   8  11  -3 49.0524  8.5511   2 
   8 -11   3 55.9405  9.3490   3 
  -8 -11  -3 40.8080  8.2182   3 
  -8  11   3 54.1197  7.9155   1 
   8  11   3 61.1515  9.1769   2 
  -8  11  -3 70.0822  8.1926   1 
   8 -11  -3 56.4867  9.4672   3 
  -8 -11   3 49.2620  8.1118   3 
   9  11  -3 55.6197  9.2229   2 
   9 -11   3 55.3672  9.7224   3 
  -9 -11  -3 64.1857  9.4954   3 
  -9  11   3 63.1016  8.8508   1 
  -9 -11   3 57.3832  8.9634   3 
  -9  11  -3 60.9919  8.2204   1 
   9 -11  -3 62.1870 10.4295   3 
   9  11   3 70.3476  9.9207   2 
  10 -11   3 1.79324 6.35686   3 
  10  11  -3 -5.9664  5.0044   2 
 -10  11   3 12.8287  5.7400   1 
 -10 -11  -3 1.57241 5.75515   3 
 -10 -11   3 5.38048 6.18152   3 
  10 -11  -3 -2.8418  5.6308   3 
 -10  11  -3 -3.7284  4.3840   1 
  10  11   3 4.43882 4.92301   2 
 -11 -11  -3 7.06639 5.84682   3 
 -11  11   3 12.5576  5.9868   1 
  11  11  -3 -7.2373  4.3791   2 
  11 -11   3 6.99115 7.14907   3 
 -11 -11   3 9.88390 6.59458   3 
  11  11   3 1.51422 5.19079   2 
  11 -11  -3 6.20916 6.29834   3 
 -11  11  -3 4.87769 4.64727   1 
 -12  11   3 5.28701 5.52729   1 
  12  11  -3 2.48290 5.55410   2 
  12 -11   3 14.5081  7.9871   3 
 -12 -11  -3 10.9211  5.8853   3 
  12  11   3 11.2733  5.3505   2 
 -12  11  -3 9.28729 5.13168   1 
 -12 -11   3 13.6059  6.9062   3 
  12 -11  -3 18.8894  7.9185   3 
   0  12  -3 30.9370  5.8272   1 
   0 -12  -3 21.2811  5.7675   3 
   0 -12   3 31.3855  6.0613   3 
   0  12  -3 23.7536  4.4643   2 
   0  12   3 33.4083  5.1312   2 
  -1 -12  -3 9.72337 5.16772   3 
   1  12  -3 16.5994  4.7573   1 
  -1  12   3 13.8521  3.6301   2 
   1  12  -3 12.5500  3.8398   2 
   1 -12   3 10.4887  5.0097   3 
   1 -12  -3 16.6254  5.4483   3 
  -1  12  -3 12.0736  3.2268   2 
   1  12   3 10.4782  3.7820   2 
  -1 -12   3 12.5123  5.1176   3 
  -1  12  -3 10.7285  4.5037   1 
  -2 -12  -3 46.5127  7.4270   3 
  -2  12   3 44.6735  6.4104   1 
   2  12  -3 37.4550  5.8290   2 
  -2  12   3 32.0721  4.6748   2 
   2 -12   3 28.7680  6.1744   3 
  -2 -12   3 32.3715  6.4020   3 
   2 -12  -3 26.1685  6.6265   3 
   2  12   3 39.7212  6.1238   2 
  -2  12  -3 33.0559  4.1428   2 
  -2  12  -3 46.4838  6.6331   1 
  -3  12   3 8.39796 4.55118   1 
  -3 -12  -3 17.6206  5.7126   3 
   3 -12   3 7.56656 4.88234   3 
   3  12  -3 13.6629  4.7185   2 
  -3  12   3 12.6345  3.0526   2 
  -3  12  -3 9.53253 4.62788   1 
   3 -12  -3 16.1797  5.6145   3 
   3  12   3 6.94028 3.88170   2 
  -3 -12   3 20.8489  5.5978   3 
   4  12  -3 107.140  10.059   2 
  -4  12   3 102.434   9.690   1 
   4 -12   3 114.510  10.806   3 
  -4 -12  -3 97.8315 10.3353   3 
  -4  12  -3 98.4048  9.1754   1 
   4 -12  -3 102.743  10.661   3 
  -4 -12   3 84.6247  8.9965   3 
   4  12   3 92.6319  9.4041   2 
   5 -12   3 64.1323  9.1478   3 
  -5 -12  -3 69.0465  9.0889   3 
   5  12  -3 74.5423  8.9512   2 
  -5  12   3 74.5458  8.4829   1 
   5 -12  -3 59.7978  9.2665   3 
  -5 -12   3 79.4780  8.8249   3 
  -5  12  -3 60.5516  7.8590   1 
   5  12   3 65.2485  8.4129   2 
  -6 -12  -3 28.5546  7.2645   3 
   6 -12   3 52.6712  8.5357   3 
   6  12  -3 44.6572  7.7464   2 
  -6  12   3 40.8400  7.2495   1 
   6  12   3 33.8682  6.8566   2 
   6 -12  -3 43.2797  8.3901   3 
  -6  12  -3 30.1163  6.3046   1 
  -6 -12   3 47.0936  7.6744   3 
  -7 -12  -3 68.3752  9.7353   3 
  -7  12   3 85.0834  9.2540   1 
   7 -12   3 73.7810 10.3346   3 
   7  12  -3 68.5585  9.5794   2 
   7  12   3 59.8157  8.9996   2 
   7 -12  -3 79.1826 10.7641   3 
  -7 -12   3 74.4172  9.1943   3 
  -7  12  -3 71.2490  8.8456   1 
  -8 -12  -3 15.8282  6.0726   3 
   8  12  -3 12.8349  5.8315   2 
  -8  12   3 3.97858 5.10845   1 
   8 -12   3 18.3213  7.0656   3 
  -8 -12   3 4.24619 5.54374   3 
  -8  12  -3 4.78991 4.93677   1 
   8 -12  -3 14.3734  6.6923   3 
   8  12   3 10.3931  5.3520   2 
  -9 -12  -3 4.42350 5.66986   3 
   9  12  -3 11.2435  6.0628   2 
   9 -12   3 15.0342  7.2118   3 
  -9  12   3 20.4183  6.4217   1 
   9 -12  -3 16.1182  7.6204   3 
  -9 -12   3 15.8410  6.3786   3 
  -9  12  -3 19.6215  5.9275   1 
   9  12   3 13.3461  5.7808   2 
 -10  12   3 0.72983 5.26496   1 
  10 -12   3 -9.5479  5.5766   3 
  10  12  -3 4.97175 5.65344   2 
 -10 -12  -3 -5.3622  4.4598   3 
 -10  12  -3 -5.9760  3.8003   1 
  10  12   3 2.52800 4.68905   2 
 -10 -12   3 -0.0368  5.0870   3 
  10 -12  -3 6.41417 6.48554   3 
  11  12  -3 16.7977  6.8157   2 
 -11  12   3 22.5376  6.5706   1 
 -11 -12  -3 23.5598  7.4220   3 
  11 -12   3 19.7032  8.3549   3 
  11 -12  -3 19.6326  7.6346   3 
 -11 -12   3 25.7995  7.3374   3 
 -11  12  -3 18.0520  6.1488   1 
  11  12   3 25.4769  7.4552   2 
   0 -13   3 -2.6967  3.9058   3 
   0  13  -3 2.86393 3.04460   2 
   0 -13  -3 -3.9973  4.1297   3 
   0  13   3 0.08511 2.85783   2 
  -1 -13  -3 17.1210  5.9922   3 
  -1  13   3 23.8735  4.5893   2 
   1  13  -3 19.3686  4.7121   2 
   1 -13   3 22.2670  6.0377   3 
  -1  13  -3 21.1004  5.7423   1 
   1 -13  -3 25.4878  6.6709   3 
   1  13   3 26.2639  5.3085   2 
  -1  13  -3 16.6014  3.8888   2 
  -1 -13   3 22.8184  6.2388   3 
  -2  13   3 133.633   9.178   2 
  -2 -13  -3 145.160  11.791   3 
   2  13  -3 126.191  10.222   2 
   2 -13   3 132.464  11.476   3 
  -2  13  -3 138.172  10.915   1 
  -2 -13   3 140.932  11.417   3 
   2  13   3 136.973  10.589   2 
   2 -13  -3 116.339  11.632   3 
   3  13  -3 152.588  11.842   2 
   3 -13   3 156.302  12.514   3 
  -3 -13  -3 150.287  12.756   3 
   3  13   3 139.197  11.116   2 
  -3  13  -3 144.153  11.680   1 
   3 -13  -3 149.715  13.092   3 
  -3 -13   3 136.451  11.377   3 
  -4 -13  -3 2.90316 5.13655   3 
   4 -13   3 11.4598  5.7350   3 
   4  13  -3 18.1697  5.1237   2 
  -4  13  -3 10.2654  5.0695   1 
   4 -13  -3 0.65623 5.35097   3 
   4  13   3 9.43740 4.65387   2 
  -4 -13   3 14.2810  5.4454   3 
   5  13  -3 52.4266  8.3953   2 
   5 -13   3 47.3764  9.1513   3 
  -5 -13  -3 47.0462  8.2088   3 
  -5  13  -3 55.2481  8.0398   1 
  -5 -13   3 40.8706  7.5729   3 
   5  13   3 42.3898  7.3775   2 
   5 -13  -3 58.0652  9.5703   3 
  -6  13   3 39.0571  7.4847   1 
  -6 -13  -3 33.5067  7.8027   3 
   6 -13   3 48.9669  8.8004   3 
   6  13  -3 49.1512  8.0531   2 
  -6 -13   3 43.8129  7.9229   3 
   6 -13  -3 50.9027  9.1656   3 
  -6  13  -3 50.3361  7.7034   1 
   6  13   3 39.5597  7.5379   2 
  -7 -13  -3 7.75778 5.82368   3 
   7  13  -3 21.9052  6.2351   2 
  -7  13   3 16.3803  5.7888   1 
   7 -13   3 8.71896 6.40631   3 
  -7 -13   3 13.0258  5.7192   3 
  -7  13  -3 10.3538  5.3375   1 
   7  13   3 12.8631  5.7863   2 
   7 -13  -3 6.99474 6.53905   3 
  -8  13   3 41.3917  7.8779   1 
  -8 -13  -3 51.0444  9.0855   3 
   8 -13   3 34.2256  8.4936   3 
   8  13  -3 59.5078  9.9964   2 
   8 -13  -3 37.6600  8.9236   3 
  -8  13  -3 40.2115  7.4715   1 
  -8 -13   3 61.3869  8.9771   3 
   8  13   3 65.6455  9.5659   2 
  -9  13   3 20.4777  6.5042   1 
  -9 -13  -3 24.4706  7.0977   3 
   9  13  -3 29.3511  7.5434   2 
   9 -13   3 42.2511  9.4596   3 
   9  13   3 23.8659  6.8977   2 
  -9  13  -3 27.0863  6.9629   1 
   9 -13  -3 36.4993  9.2217   3 
  -9 -13   3 30.0550  7.5278   3 
 -10  13   3 12.5100  5.8942   1 
  10  13  -3 15.5816  6.5507   2 
 -10 -13  -3 9.38380 6.34111   3 
  10 -13   3 2.39372 6.72822   3 
  10 -13  -3 3.55774 6.90170   3 
 -10  13  -3 9.65625 5.21977   1 
 -10 -13   3 1.99000 5.69031   3 
  10  13   3 7.61793 5.44791   2 
 -11  13   3 0.78633 5.57880   1 
 -11 -13  -3 6.19077 5.86158   3 
  11  13  -3 3.45338 6.21568   2 
  11 -13   3 3.40335 6.41720   3 
 -11  13  -3 -12.626   3.679   1 
  11  13   3 -0.1949  4.5957   2 
  11 -13  -3 1.04671 6.03668   3 
 -11 -13   3 16.7696  6.3781   3 
   0 -14  -3 15.4604  6.3256   3 
   0 -14   3 10.5188  5.4791   3 
   0  14   3 9.42398 3.94426   2 
   0  14  -3 12.2405  3.9772   2 
   1  14  -3 6.48272 3.63879   2 
  -1  14   3 1.60097 2.77858   2 
  -1 -14  -3 4.53717 5.24862   3 
   1 -14   3 2.68401 4.81416   3 
   1  14   3 2.00622 3.51470   2 
  -1 -14   3 7.82583 5.34290   3 
   1 -14  -3 7.58042 5.81778   3 
  -1  14  -3 -5.0782  1.9659   2 
   2  14  -3 101.111   9.834   2 
  -2 -14  -3 112.834  11.370   3 
  -2  14   3 114.567   8.477   2 
   2 -14   3 123.510  11.631   3 
   2  14   3 101.575   9.781   2 
  -2  14  -3 116.563  10.470   1 
   2 -14  -3 102.235  11.327   3 
  -2 -14   3 110.816  10.780   3 
  -3 -14  -3 6.77791 5.44683   3 
   3 -14   3 5.97233 5.41515   3 
   3  14  -3 15.3412  5.2486   2 
  -3  14  -3 10.4445  5.4531   1 
   3  14   3 26.2332  5.9439   2 
   3 -14  -3 15.6857  6.5330   3 
  -3 -14   3 19.3551  6.3932   3 
   4 -14   3 152.970  13.761   3 
   4  14  -3 152.336  12.453   2 
  -4 -14  -3 135.525  12.916   3 
   4 -14  -3 154.168  13.915   3 
   4  14   3 149.064  12.819   2 
  -4  14  -3 142.475  12.050   1 
  -4 -14   3 131.907  12.038   3 
   5  14  -3 10.6339  5.0235   2 
  -5 -14  -3 -3.5203  4.8804   3 
   5 -14   3 8.41776 5.98862   3 
   5  14   3 1.61134 4.08803   2 
   5 -14  -3 -2.2721  5.5704   3 
  -5  14  -3 -2.6109  4.5789   1 
  -5 -14   3 4.98470 5.23880   3 
   6  14  -3 16.6043  5.7117   2 
   6 -14   3 8.22050 6.13694   3 
  -6 -14  -3 11.9929  6.3192   3 
   6 -14  -3 11.8888  6.1309   3 
   6  14   3 7.04850 4.80204   2 
  -6  14  -3 17.9495  5.8918   1 
  -6 -14   3 6.53023 5.94624   3 
   7 -14   3 28.6802  7.8774   3 
   7  14  -3 10.7830  5.4383   2 
  -7 -14  -3 26.1954  7.0604   3 
   7  14   3 16.8477  6.2429   2 
  -7 -14   3 16.7594  6.3996   3 
  -7  14  -3 21.6552  6.6577   1 
   7 -14  -3 17.3159  7.3031   3 
   8  14  -3 -0.1973  4.5019   2 
   8 -14   3 2.76062 6.07121   3 
  -8 -14  -3 -1.3822  4.8011   3 
  -8 -14   3 1.77957 5.50579   3 
   8  14   3 -0.7177  4.2519   2 
   8 -14  -3 -3.7592  5.9137   3 
  -8  14  -3 0.32642 4.60521   1 
  -9 -14  -3 -2.2276  4.5999   3 
   9 -14   3 0.02626 6.02759   3 
   9  14  -3 3.67754 5.07063   2 
  -9  14  -3 -0.2443  4.8268   1 
   9  14   3 2.54419 4.65767   2 
   9 -14  -3 12.6954  7.1210   3 
  -9 -14   3 -2.0761  4.9216   3 
  10  14  -3 -0.4270  5.3406   2 
 -10 -14  -3 -3.1486  4.8318   3 
  10 -14   3 0.79629 6.31295   3 
 -10  14  -3 10.5756  6.1686   1 
  10  14   3 6.37604 4.79186   2 
 -10 -14   3 5.71494 5.86916   3 
  10 -14  -3 8.02769 6.47221   3 
   0  15  -3 32.7253  5.6248   2 
   0 -15  -3 25.9238  7.6753   3 
   0  15   3 32.1840  5.5133   2 
   0 -15   3 20.1804  6.5066   3 
  -1 -15  -3 137.745  12.918   3 
   1  15  -3 136.623  10.750   2 
   1 -15   3 132.687  12.446   3 
  -1  15   3 132.962   9.980   2 
   1  15   3 122.683  10.119   2 
   1 -15  -3 99.9433 11.8825   3 
  -1 -15   3 134.077  11.837   3 
   2  15  -3 9.19346 4.50082   2 
   2 -15   3 -3.8575  5.0940   3 
  -2 -15  -3 6.78823 5.78548   3 
   2  15   3 3.11416 3.72407   2 
   2 -15  -3 -3.3535  5.3774   3 
  -2 -15   3 -0.4002  4.8121   3 
  -3 -15  -3 0.21427 5.18577   3 
   3 -15   3 9.43899 5.62445   3 
   3  15  -3 5.64330 4.33246   2 
   3  15   3 0.40485 4.20699   2 
   3 -15  -3 5.60326 5.77591   3 
  -3 -15   3 0.12888 5.33108   3 
   4 -15   3 5.83256 6.08849   3 
   4  15  -3 8.28052 5.03901   2 
  -4 -15  -3 2.45923 5.52189   3 
  -4 -15   3 10.8989  5.6085   3 
   4 -15  -3 4.48997 5.96772   3 
   4  15   3 10.4946  4.5998   2 
  -5 -15  -3 22.2695  7.1922   3 
   5  15  -3 12.8021  5.6075   2 
   5 -15   3 14.6495  6.8081   3 
  -5 -15   3 18.9063  6.8481   3 
   5 -15  -3 8.96225 6.46331   3 
   5  15   3 4.92528 4.46042   2 
  -5  15  -3 16.9773  6.1531   1 
   6 -15   3 4.30884 6.14344   3 
  -6 -15  -3 16.5825  6.8725   3 
   6  15  -3 5.86325 4.86523   2 
   6  15   3 2.73455 5.01389   2 
   6 -15  -3 -2.2619  5.5974   3 
  -6  15  -3 6.29255 5.78361   1 
  -6 -15   3 -7.3151  5.1443   3 
   7 -15   3 5.67727 6.51149   3 
  -7 -15  -3 13.4301  6.5839   3 
   7  15  -3 22.2602  7.1004   2 
   7 -15  -3 18.2155  8.0412   3 
   7  15   3 22.8801  6.2287   2 
  -7  15  -3 7.79687 5.64945   1 
  -7 -15   3 6.76284 6.03978   3 
   8  15  -3 23.5899  7.1364   2 
  -8 -15  -3 12.2951  6.6574   3 
   8 -15   3 0.64109 6.75941   3 
   8 -15  -3 13.0670  7.4681   3 
  -8 -15   3 4.17033 5.97469   3 
   8  15   3 15.3725  5.6905   2 
  -8  15  -3 9.99429 5.79668   1 
   9 -15   3 -7.3561  5.6054   3 
  -9 -15  -3 10.4163  6.1808   3 
   9  15  -3 1.68377 5.74562   2 
  -9  15  -3 4.16910 5.79743   1 
  -9 -15   3 9.14904 6.32095   3 
   9  15   3 -2.9015  4.7308   2 
   9 -15  -3 -4.1458  5.5102   3 
   0 -16   3 -3.8320  5.2820   3 
   0 -16  -3 4.56086 6.37945   3 
   0  16  -3 5.46052 3.70308   2 
   0  16   3 5.39216 3.52919   2 
   1  16  -3 32.7553  6.1914   2 
   1 -16   3 38.8547  8.1648   3 
  -1 -16  -3 28.5128  7.9128   3 
  -1 -16   3 38.8130  8.2402   3 
   1 -16  -3 25.1825  7.6723   3 
   1  16   3 24.3179  5.4460   2 
   2  16  -3 29.2324  6.2323   2 
  -2 -16  -3 18.9418  7.0436   3 
   2 -16   3 22.5899  7.3410   3 
  -2 -16   3 25.7393  7.5185   3 
   2 -16  -3 10.9691  6.9878   3 
   2  16   3 30.0908  6.3679   2 
  -3 -16  -3 -5.7496  5.4787   3 
   3  16  -3 4.02406 3.94249   2 
   3 -16   3 -7.9612  5.2296   3 
   3  16   3 -1.8668  3.6916   2 
  -3 -16   3 -1.9685  5.1658   3 
   3 -16  -3 8.87600 6.47281   3 
   4  16  -3 9.30200 4.76303   2 
  -4 -16  -3 9.01712 6.16525   3 
   4 -16   3 1.41445 5.70356   3 
  -4 -16   3 7.67537 6.18190   3 
   4 -16  -3 12.9449  6.7116   3 
   4  16   3 10.9393  5.1927   2 
  -5 -16  -3 13.1941  6.6532   3 
   5 -16   3 22.5377  7.9732   3 
   5  16  -3 8.82982 4.23640   2 
  -5 -16   3 18.5109  7.0847   3 
   5 -16  -3 17.0713  7.6255   3 
   5  16   3 13.2703  5.9350   2 
   6  16  -3 8.64738 5.17095   2 
  -6 -16  -3 7.62599 5.95928   3 
   6 -16   3 4.09426 6.52539   3 
   6  16   3 9.42990 5.37743   2 
   6 -16  -3 13.3942  6.8713   3 
  -6 -16   3 7.85305 5.74634   3 
  -7 -16  -3 12.2368  6.1245   3 
   7 -16   3 24.2290  7.9019   3 
   7  16  -3 20.1143  6.0662   2 
   7  16   3 16.7155  6.0763   2 
  -7 -16   3 9.59653 6.38485   3 
   7 -16  -3 9.06255 7.01159   3 
   8 -16   3 16.1773  7.6039   3 
   8  16  -3 -0.4075  4.9442   2 
  -8 -16  -3 -0.7137  5.2121   3 
   8  16   3 4.97678 5.34891   2 
  -8 -16   3 5.80650 6.27834   3 
   8 -16  -3 10.7148  7.1731   3 
   0 -17   3 35.5598  8.5391   3 
   0 -17  -3 45.6794  9.4481   3 
  -1 -17  -3 9.87533 6.54168   3 
   1  17  -3 14.9531  5.2651   2 
   1 -17   3 1.43254 6.69192   3 
   1  17   3 5.90181 4.08519   2 
   1 -17  -3 7.89954 6.57340   3 
  -1 -17   3 11.8222  6.4632   3 
   2  17  -3 14.9240  5.2993   2 
   2 -17   3 4.85893 6.28011   3 
  -2 -17  -3 15.2313  6.9203   3 
  -2 -17   3 5.94843 6.20800   3 
   2  17   3 10.1644  4.2769   2 
   2 -17  -3 11.8209  7.5239   3 
   3  17  -3 32.2735  6.9557   2 
  -3 -17  -3 25.8853  7.6741   3 
   3 -17   3 9.13553 7.02031   3 
  -3 -17   3 8.41238 6.49200   3 
   3 -17  -3 18.0760  7.7584   3 
   3  17   3 14.8268  5.2694   2 
   4 -17   3 18.6746  7.4709   3 
   4  17  -3 34.5217  7.7152   2 
  -4 -17  -3 18.4837  7.2947   3 
  -4 -17   3 23.7214  7.3905   3 
   4 -17  -3 23.1675  7.9836   3 
   4  17   3 21.5127  6.1174   2 
  -5 -17  -3 19.4160  7.5330   3 
   5  17  -3 15.8347  6.1478   2 
   5 -17   3 8.86731 6.16370   3 
  -5 -17   3 18.3815  7.0085   3 
   5  17   3 19.6242  6.4470   2 
   5 -17  -3 4.30940 6.51586   3 
   6  17  -3 10.5023  5.2829   2 
  -6 -17  -3 9.14568 6.67179   3 
   6 -17   3 14.2706  7.2798   3 
   6 -17  -3 -0.8137  6.2920   3 
   6  17   3 11.3805  5.4491   2 
  -6 -17   3 0.09269 5.94951   3 
   7  17  -3 5.88440 5.14540   2 
  -7 -17  -3 6.78633 6.22406   3 
   7 -17   3 -4.8219  5.8266   3 
   7  17   3 2.99397 4.81818   2 
  -7 -17   3 0.14129 5.76238   3 
   7 -17  -3 4.52447 5.84875   3 
   0 -18  -3 -3.0799  5.4259   3 
   0 -18   3 -3.2704  5.2535   3 
   1 -18   3 30.6377  8.5204   3 
  -1 -18  -3 41.2190  8.9377   3 
   1  18   3 27.9899  5.6534   2 
   1 -18  -3 37.6107  8.9294   3 
  -1 -18   3 20.4737  7.5351   3 
   2  18  -3 33.3382  6.9792   2 
  -2 -18  -3 37.2934  8.3439   3 
   2 -18   3 50.8893  9.8609   3 
  -2 -18   3 35.1510  8.6871   3 
   2  18   3 43.8474  7.4751   2 
   2 -18  -3 34.1392  8.9584   3 
   3 -18   3 4.01483 6.31197   3 
  -3 -18  -3 4.32902 6.34895   3 
   3  18  -3 0.33813 3.60690   2 
   3 -18  -3 -0.9600  6.0151   3 
  -3 -18   3 6.41400 6.13300   3 
   3  18   3 -5.2997  2.9221   2 
  -4 -18  -3 10.0159  6.8392   3 
   4  18  -3 9.09648 5.05314   2 
   4 -18   3 18.1099  7.9522   3 
   4  18   3 7.91341 4.82188   2 
   4 -18  -3 16.4209  7.2219   3 
  -4 -18   3 14.8904  6.8925   3 
   5 -18   3 39.7995  9.2117   3 
  -5 -18  -3 35.5862  8.5603   3 
   5  18  -3 39.3050  7.8431   2 
  -5 -18   3 37.2112  8.8824   3 
   5 -18  -3 24.8393  7.6603   3 
   5  18   3 36.5415  7.8708   2 
  -6 -18  -3 21.8422  7.8977   3 
   6  18  -3 4.91370 5.12860   2 
   6 -18   3 4.17849 6.67912   3 
  -6 -18   3 18.9797  7.2805   3 
   6 -18  -3 12.9524  7.8461   3 
   6  18   3 2.86735 4.79539   2 
   0 -19  -3 -8.1683  5.3833   3 
   0 -19   3 4.94163 6.77666   3 
  -1 -19  -3 0.03060 6.61022   3 
   1 -19   3 3.30792 6.53162   3 
  -1 -19   3 11.7184  7.2578   3 
   1 -19  -3 -5.4375  5.6612   3 
   2 -19   3 9.40548 6.53802   3 
  -2 -19  -3 4.28974 6.46550   3 
   2  19   3 6.25901 3.90877   2 
   2 -19  -3 4.64482 6.02407   3 
  -2 -19   3 -6.4940  6.3992   3 
  -3 -19  -3 13.4703  7.1085   3 
   3 -19   3 2.57040 6.09837   3 
   3  19  -3 10.9425  4.8180   2 
   3  19   3 7.33669 3.87815   2 
  -3 -19   3 14.3807  6.6405   3 
   3 -19  -3 -0.6592  6.4010   3 
   4  19  -3 -2.5510  4.5317   2 
   4 -19   3 10.8286  6.4496   3 
  -4 -19  -3 -6.1326  5.7561   3 
   4  19   3 1.56989 4.00713   2 
  -4 -19   3 -2.5184  6.1569   3 
   4 -19  -3 3.85542 6.37377   3 
   0   0  -4 42.7452  3.3948   2 
   0   0  -4 41.4434  2.7132   3 
   0   0  -4 46.4487  2.8586   1 
   1   0  -4 77.9578  4.4728   1 
   1   0  -4 75.7081  4.1257   3 
  -1   0  -4 79.4836  4.5911   2 
  -1   0  -4 69.9750  3.3983   1 
  -1   0  -4 75.3305  4.3256   3 
   1   0  -4 71.3984  4.6233   2 
   2   0  -4 760.248  33.602   2 
   2   0  -4 761.160  31.872   1 
  -2   0  -4 775.877  33.931   3 
  -2   0  -4 780.067  33.300   2 
   2   0  -4 770.555  33.773   3 
   3   0  -4 43.1437  4.1020   3 
   3   0  -4 44.5995  3.9593   1 
   3   0  -4 49.8344  4.1503   2 
  -3   0  -4 46.5239  4.1072   3 
  -3   0  -4 45.9994  3.7933   2 
  -4   0  -4 36.9449  2.9167   1 
   4   0  -4 30.9809  3.8610   3 
  -4   0  -4 36.1156  4.0501   3 
   4   0  -4 27.1195  3.8096   1 
   4   0  -4 32.4414  3.8654   2 
   4   0   4 37.5081  3.3375   2 
   5   0  -4 91.5981  6.2209   2 
   5   0  -4 97.9065  6.7931   3 
  -5   0  -4 87.0873  5.3015   1 
   5   0   4 84.9122  5.7376   2 
  -5   0  -4 87.9086  6.7684   3 
  -6   0  -4 75.5765  5.0500   1 
   6   0   4 69.2341  5.3382   2 
  -6   0  -4 72.0168  6.6641   3 
   6   0  -4 74.3870  6.5958   3 
   6   0  -4 74.6052  6.0453   2 
  -6   0  -4 68.9071  4.8073   1 
  -7   0  -4 139.851   8.062   1 
   7   0   4 132.429  10.040   3 
   7   0   4 146.017   8.692   2 
   7   0  -4 141.849   9.290   2 
  -7   0  -4 153.636   8.212   1 
   7   0  -4 142.798  10.179   3 
   8   0   4 136.926  10.496   3 
   8   0  -4 142.963   9.507   2 
  -8   0  -4 150.876   8.391   1 
   8   0   4 127.204   8.631   2 
  -8   0  -4 135.576   8.300   1 
   8   0  -4 132.109  10.150   3 
  -8   0   4 139.021   9.316   1 
   9   0   4 2.01013 2.92670   2 
  -9   0   4 0.46606 3.40200   1 
   9   0  -4 2.11674 3.49873   2 
   9   0   4 2.13365 4.27191   3 
  -9   0  -4 -4.4928  2.5476   1 
   9   0  -4 -1.3306  4.1547   3 
  10   0  -4 55.7703  8.2031   3 
 -10   0  -4 60.8884  6.1895   1 
  10   0   4 69.0239  8.8621   3 
  10   0  -4 61.8408  7.2050   2 
 -10   0   4 65.5414  7.3994   1 
  10   0   4 62.1617  6.8657   2 
  11   0  -4 6.72009 5.21194   3 
 -11   0   4 4.44936 4.66799   1 
  11   0   4 2.59261 4.53435   3 
  11   0  -4 4.77308 4.31590   2 
 -11   0  -4 0.09124 3.79133   1 
  12   0  -4 14.4469  5.9309   3 
  12   0   4 20.1751  6.2952   3 
 -12   0   4 12.1549  5.3653   1 
 -12   0  -4 20.5311  5.1994   1 
 -13   0  -4 3.92641 4.29995   1 
  13   0   4 1.76994 5.27653   3 
 -13   0   4 7.59208 5.20319   1 
  13   0  -4 11.4844  6.1816   3 
  14   0  -4 6.99045 5.12212   3 
 -14   0  -4 1.45158 3.62379   1 
  14   0   4 9.68978 5.77415   3 
 -14   0   4 16.4354  5.6483   1 
   0  -1  -4 7.68548 1.43317   1 
   0  -1  -4 9.70466 1.97092   2 
   0  -1  -4 9.20385 1.73740   3 
   0   1  -4 10.3899  1.9051   2 
   0   1  -4 10.5252  1.5658   1 
   1   1  -4 998.475  43.173   2 
  -1   1   4 991.403  40.654   1 
  -1  -1  -4 1004.26   40.33   1 
   1  -1   4 1009.06   43.29   3 
   1   1  -4 1006.04   40.77   1 
  -1  -1  -4 1017.66   43.15   2 
  -1  -1  -4 999.413  43.547   3 
  -1   1  -4 930.768  38.626   1 
  -1  -1   4 1010.33   41.39   3 
  -1   1  -4 962.750  41.047   2 
   1  -1  -4 947.530  41.307   2 
   1  -1  -4 954.740  41.683   3 
   2   1  -4 1486.71   63.88   2 
   2  -1   4 1520.26   64.53   3 
  -2  -1  -4 1511.01   64.66   3 
  -2  -1  -4 1503.56   60.00   1 
  -2   1   4 1485.32   60.34   1 
   2   1  -4 1512.71   60.48   1 
  -2  -1  -4 1432.27   63.60   2 
  -2  -1   4 1528.34   64.76   3 
   2  -1  -4 1516.51   65.07   3 
   2  -1  -4 1497.11   64.18   2 
  -2   1  -4 1456.94   60.16   1 
  -2   1  -4 1528.92   63.80   2 
   3   1  -4 92.7794  6.4606   2 
  -3  -1  -4 100.853   6.088   2 
  -3   1   4 106.493   6.152   1 
  -3  -1  -4 98.6527  6.4920   3 
   3  -1   4 122.186   6.908   3 
   3   1  -4 100.668   6.226   1 
  -3  -1  -4 88.5853  4.8404   1 
  -3   1  -4 117.209   5.539   1 
   3  -1  -4 109.399   6.575   2 
  -3  -1   4 101.790   6.484   3 
  -3   1  -4 112.989   5.895   2 
   3  -1  -4 123.833   6.975   3 
   4  -1   4 106.358   7.573   3 
   4  -1   4 105.949   5.667   2 
  -4  -1  -4 96.6317  6.9322   3 
  -4  -1  -4 100.133   5.395   1 
   4   1  -4 104.661   6.834   3 
   4   1  -4 95.3445  6.8452   2 
  -4   1   4 97.0878  6.4938   1 
   4   1  -4 105.162   6.635   1 
   4   1   4 108.687   6.627   2 
  -4   1  -4 104.132   5.535   1 
   4  -1  -4 101.046   6.985   3 
   4  -1  -4 96.9899  6.4246   2 
  -5   1   4 4.05869 2.61723   1 
   5  -1   4 5.45459 3.23037   3 
  -5  -1  -4 6.26935 1.96360   1 
   5  -1   4 6.71600 1.76326   2 
  -5  -1  -4 7.78852 3.07956   3 
   5   1  -4 6.68016 2.96642   3 
   5   1  -4 10.9801  2.8419   1 
   5   1  -4 4.91903 2.62325   2 
   5   1   4 8.68509 2.52664   2 
  -5   1  -4 6.18556 2.02913   1 
   5  -1  -4 5.34514 2.97940   3 
   5  -1  -4 3.45361 2.35244   2 
   6  -1   4 72.3717  5.0907   2 
  -6  -1  -4 68.6315  6.5415   3 
   6   1  -4 76.1542  6.7397   3 
   6   1  -4 75.9089  6.1974   1 
   6  -1   4 79.3463  6.9860   3 
  -6  -1  -4 82.6318  5.2132   1 
  -6   1   4 80.3415  6.1000   1 
   6   1  -4 78.9795  6.1968   2 
   6  -1  -4 74.9207  5.8693   2 
  -6   1  -4 73.7488  5.1059   1 
   6   1   4 83.9080  6.0760   2 
   6  -1  -4 74.6140  6.8013   3 
  -6   1  -4 73.7384  5.2251   1 
   7   1  -4 103.280   7.610   2 
   7   1  -4 86.5347  7.6823   3 
  -7   1   4 92.8415  7.2100   1 
   7  -1   4 95.5927  8.2610   3 
  -7  -1  -4 88.6966  6.0342   1 
   7  -1   4 93.0799  6.2321   2 
  -7  -1  -4 88.4118  7.9806   3 
  -7   1  -4 99.7657  6.2949   1 
   7   1   4 92.6169  6.7894   2 
   7  -1  -4 87.2948  7.8494   3 
  -7   1  -4 88.9840  5.9740   1 
   7  -1  -4 80.1584  6.5834   2 
   8   1  -4 66.1782  6.5373   2 
  -8   1   4 40.2756  5.5750   1 
   8  -1   4 41.8542  4.7044   2 
  -8  -1  -4 64.2678  5.1300   1 
  -8  -1  -4 58.1105  7.1764   3 
   8   1  -4 73.1155  7.2883   3 
   8  -1   4 38.9319  6.4493   3 
   8  -1  -4 33.9373  6.0108   3 
  -8   1  -4 44.5941  4.6700   1 
   8  -1  -4 40.5472  5.2596   2 
   8   1   4 66.0269  5.9991   2 
   9  -1   4 68.4354  8.2280   3 
   9   1  -4 46.8931  6.7703   2 
   9   1  -4 69.7168  7.8910   3 
  -9  -1  -4 72.2973  5.9994   1 
   9  -1   4 74.9206  6.0184   2 
  -9   1   4 68.3490  6.9814   1 
   9   1   4 84.4688  8.7466   3 
   9   1   4 60.8270  6.5994   2 
   9  -1  -4 73.5614  7.1387   2 
  -9   1  -4 70.4628  6.2719   1 
   9  -1  -4 79.3494  8.5013   3 
 -10   1   4 6.46764 4.57735   1 
 -10  -1  -4 12.5233  3.9919   1 
  10   1  -4 11.7738  5.1716   3 
  10   1  -4 9.40835 4.50446   2 
  10  -1   4 11.2647  5.3961   3 
  10  -1  -4 13.7743  6.2529   3 
  10   1   4 14.7106  5.5859   3 
 -10  -1   4 11.0472  4.2789   1 
  10   1   4 9.28210 4.04932   2 
 -10   1  -4 11.5364  3.7313   1 
  10  -1  -4 13.0945  4.8668   2 
  11  -1   4 70.8212  9.5234   3 
  11   1  -4 57.9641  7.7875   2 
 -11  -1  -4 51.6413  6.1286   1 
 -11   1   4 68.0454  7.9549   1 
  11   1  -4 46.5419  7.9377   3 
  11   1   4 71.9716  9.2641   3 
  11  -1  -4 76.1603  9.9289   3 
 -11   1  -4 61.9948  6.7255   1 
 -11  -1   4 54.4248  7.3824   1 
 -12  -1  -4 13.7583  4.8089   1 
  12   1  -4 14.8344  6.3120   3 
 -12   1   4 13.7637  5.2164   1 
  12  -1   4 6.59649 5.84785   3 
  12  -1  -4 10.6390  5.4494   3 
  12   1   4 19.3023  6.7302   3 
 -12  -1   4 17.7235  5.6609   1 
 -12   1  -4 8.47094 4.41685   1 
  13  -1   4 2.67732 5.18558   3 
  13   1  -4 2.96073 4.79260   3 
 -13  -1  -4 5.42203 4.07465   1 
 -13   1   4 9.38123 5.39269   1 
  13   1   4 8.18274 5.99392   3 
 -13  -1   4 2.19399 4.43359   1 
  13  -1  -4 3.48162 4.93822   3 
 -13   1  -4 3.31343 3.92163   1 
  14  -1   4 28.2798  7.8832   3 
 -14  -1  -4 26.0042  5.4464   1 
  14   1  -4 20.1496  6.4153   3 
 -14   1   4 18.9923  5.9713   1 
 -14   1  -4 25.9665  5.6827   1 
  14   1   4 36.2782  8.6541   3 
 -14  -1   4 28.2811  6.9475   1 
  14  -1  -4 18.4183  6.5038   3 
   0  -2  -4 132.290   7.221   3 
   0   2  -4 125.335   6.778   2 
   0  -2  -4 120.438   6.858   2 
   0  -2  -4 125.697   6.249   1 
   0   2  -4 132.586   6.501   1 
   0  -2   4 128.605   6.195   3 
   1   2  -4 834.615  35.537   1 
   1   2  -4 852.503  37.577   2 
  -1  -2  -4 845.857  38.083   3 
  -1  -2  -4 855.820  37.611   2 
   1  -2   4 928.219  37.672   3 
  -1  -2  -4 838.192  34.973   1 
  -1   2   4 908.827  35.529   1 
   1  -2  -4 881.367  39.145   3 
  -1   2  -4 901.048  38.172   2 
  -1  -2   4 861.859  38.512   3 
   1  -2  -4 924.435  38.586   2 
  -1   2  -4 896.399  36.226   1 
  -2  -2  -4 94.0597  4.6973   1 
  -2   2   4 86.1376  5.4916   1 
   2   2  -4 90.1296  6.0062   2 
  -2  -2  -4 88.4213  5.7466   2 
   2  -2   4 88.4969  5.7566   3 
   2   2  -4 95.9486  5.9703   1 
  -2  -2  -4 97.0174  6.3272   3 
   2  -2  -4 80.9950  5.5114   2 
   2  -2  -4 93.5112  6.0156   3 
  -2  -2   4 106.183   5.616   3 
  -2   2  -4 90.8015  4.7688   2 
  -2   2  -4 83.5693  4.9019   1 
  -3  -2  -4 446.518  18.787   1 
   3  -2   4 469.589  21.188   3 
  -3  -2  -4 442.922  21.312   3 
   3   2  -4 429.217  20.901   2 
  -3   2   4 461.562  19.789   1 
   3   2  -4 464.401  19.973   1 
   3  -2  -4 464.312  21.607   3 
   3   2   4 460.884  21.266   2 
  -3   2  -4 490.917  19.442   1 
   3  -2  -4 445.199  20.732   2 
  -3   2  -4 469.841  20.003   2 
  -3  -2   4 427.511  21.043   3 
  -4   2   4 161.566   8.908   1 
  -4  -2  -4 163.945   9.680   3 
   4  -2   4 166.840   7.855   2 
   4  -2   4 152.235   9.547   3 
   4   2  -4 159.592   8.840   1 
  -4  -2  -4 166.633   7.829   1 
   4   2  -4 164.544   9.428   2 
  -4  -2   4 172.819   9.167   3 
   4   2   4 165.409   9.078   2 
  -4   2  -4 160.007   7.912   1 
   4  -2  -4 158.181   9.456   3 
   4  -2  -4 144.193   8.570   2 
   5   2  -4 19.9176  3.4944   2 
   5   2  -4 16.0055  3.2288   1 
  -5  -2  -4 17.8271  3.7603   3 
  -5   2   4 21.2159  3.5079   1 
  -5  -2  -4 16.8464  2.4675   1 
   5  -2   4 19.0499  4.0145   3 
   5  -2   4 22.6258  2.1609   2 
  -5   2  -4 18.7289  2.7523   1 
   5   2   4 22.7915  3.4107   2 
   5  -2  -4 21.7355  3.9534   3 
  -5  -2   4 21.5686  3.8168   3 
   5  -2  -4 22.0088  3.1619   2 
  -6  -2  -4 52.1396  4.0633   1 
   6  -2   4 42.1288  5.4560   3 
   6   2  -4 53.9658  5.1020   1 
   6   2  -4 51.9622  5.3903   2 
   6  -2   4 43.6162  3.4934   2 
  -6  -2  -4 39.3735  5.3082   3 
  -6   2   4 41.9124  4.7812   1 
  -6  -2   4 52.8746  5.3880   3 
   6   2   4 48.8245  5.0185   2 
  -6   2  -4 47.1495  4.1276   1 
   6  -2  -4 41.4700  5.3652   3 
   6  -2  -4 43.9727  4.4412   2 
   7  -2   4 34.0101  3.3964   2 
  -7   2   4 31.9293  4.9009   1 
   7   2  -4 33.8577  5.2264   3 
   7  -2   4 37.8509  5.7668   3 
  -7  -2  -4 35.5332  5.5582   3 
  -7  -2  -4 28.8338  3.5858   1 
   7   2  -4 32.6850  4.9334   2 
   7   2   4 30.0761  4.4981   2 
   7  -2  -4 34.6464  5.5048   3 
   7  -2  -4 35.5372  4.4318   2 
  -7   2  -4 37.5720  4.0200   1 
   8   2  -4 89.8786  7.9289   2 
   8   2  -4 84.3269  8.2099   3 
  -8  -2  -4 103.385   8.802   3 
   8  -2   4 91.8492  6.4060   2 
  -8   2   4 85.8673  7.4264   1 
  -8  -2  -4 79.5842  6.1447   1 
   8  -2   4 74.1886  8.2421   3 
   8   2   4 77.2577  7.2679   2 
  -8   2  -4 90.4472  6.9742   1 
   8  -2  -4 93.3371  8.9781   3 
   8  -2  -4 86.4106  7.0047   2 
  -9   2   4 52.3009  6.5054   1 
   9   2  -4 48.5466  6.6880   2 
  -9  -2  -4 53.1210  7.6879   3 
   9   2  -4 58.0000  7.3944   3 
   9  -2   4 38.6935  7.0211   3 
   9  -2  -4 40.9868  5.6111   2 
   9  -2  -4 46.3503  7.0889   3 
   9   2   4 53.8245  6.3311   2 
  -9   2  -4 55.3527  5.5349   1 
  10   2  -4 71.7041  8.7399   3 
  10   2  -4 100.661   8.945   2 
  10  -2   4 66.8321  9.1378   3 
 -10   2   4 86.1321  8.3778   1 
  10  -2  -4 70.4754  8.9220   3 
  10   2   4 85.9595  8.1647   2 
  10   2   4 93.1462  9.8597   3 
 -10   2  -4 68.3933  6.7895   1 
  11   2  -4 40.3100  7.6437   3 
  11  -2   4 46.1489  8.3389   3 
  11   2  -4 52.3810  7.6333   2 
 -11   2   4 51.9876  7.4450   1 
 -11  -2  -4 52.2624  6.1079   1 
  11  -2  -4 47.0118  8.2984   3 
  11   2   4 43.5311  8.2126   3 
  11   2   4 51.5575  7.0952   2 
 -11   2  -4 50.3953  6.2958   1 
  12  -2   4 21.9738  7.2240   3 
  12   2  -4 21.9827  6.6580   3 
  12   2  -4 32.0815  6.6687   2 
 -12   2   4 19.7815  6.2774   1 
 -12  -2  -4 26.0045  5.3231   1 
 -12   2  -4 19.3078  5.1602   1 
 -12  -2   4 24.9654  6.2105   1 
  12  -2  -4 28.7338  7.1110   3 
  12   2   4 28.9046  7.3053   3 
 -13  -2  -4 12.9807  4.3370   1 
 -13   2   4 6.24291 5.16201   1 
  13  -2   4 14.8975  6.0345   3 
  13   2  -4 9.55060 5.50879   3 
  13   2   4 11.0090  6.0867   3 
  13  -2  -4 7.68922 5.24420   3 
 -13  -2   4 7.10412 5.20084   1 
 -13   2  -4 11.2917  4.7683   1 
  14   2  -4 6.29351 5.35603   3 
 -14  -2  -4 -2.1381  3.7659   1 
 -14   2   4 5.23932 5.12394   1 
  14  -2   4 2.20213 4.87803   3 
 -14  -2   4 -0.8801  4.7144   1 
  14  -2  -4 2.63885 4.73788   3 
  14   2   4 6.78658 5.29402   3 
 -14   2  -4 6.25382 4.49427   1 
   0  -3  -4 957.474  43.147   3 
   0   3  -4 990.915  42.142   2 
   0   3   4 977.938  39.877   1 
   0  -3   4 995.735  42.459   3 
   0  -3  -4 935.050  42.311   2 
   0   3  -4 1012.77   40.13   1 
  -1  -3  -4 673.667  31.233   2 
   1  -3   4 745.354  31.350   3 
  -1   3   4 764.200  29.688   1 
  -1  -3  -4 703.720  29.176   1 
  -1  -3  -4 689.794  31.829   3 
   1   3  -4 727.864  29.751   1 
   1   3  -4 661.227  31.148   2 
  -1   3  -4 773.190  32.342   2 
  -1   3  -4 737.787  30.955   1 
  -1  -3   4 725.595  32.798   3 
   1  -3  -4 739.082  33.563   3 
   1  -3  -4 771.208  32.816   2 
  -2  -3  -4 41.4780  3.1523   1 
   2   3  -4 33.6902  3.6478   2 
  -2  -3  -4 42.4934  4.2606   3 
  -2  -3  -4 44.5086  4.1089   2 
   2   3  -4 43.4145  4.0417   1 
   2  -3   4 52.8928  4.0809   3 
  -2   3   4 43.7397  3.8434   1 
   2  -3  -4 44.1473  3.6408   2 
  -2   3  -4 51.0783  3.9119   1 
   2  -3  -4 54.2420  4.6064   3 
  -2   3  -4 45.2827  3.0239   2 
  -2  -3   4 46.7581  3.8669   3 
  -3  -3  -4 185.075  10.644   3 
   3   3  -4 184.970   9.976   1 
  -3  -3  -4 184.506   8.970   1 
  -3   3   4 209.789  10.058   1 
   3   3  -4 172.083  10.300   2 
   3  -3   4 219.936  10.633   3 
  -3  -3   4 186.211  10.466   3 
   3  -3  -4 210.833  10.235   2 
   3  -3  -4 205.878  11.232   3 
  -3   3  -4 230.043   9.960   1 
  -3   3  -4 207.834   9.192   2 
   3   3   4 193.875  10.949   2 
   4  -3   4 61.0416  5.5242   3 
  -4   3   4 60.1497  5.0345   1 
   4  -3   4 59.0333  3.3193   2 
  -4  -3  -4 61.2026  5.6083   3 
   4   3  -4 58.5039  5.1282   1 
  -4  -3  -4 73.8727  4.3518   1 
   4   3  -4 61.9021  5.5016   2 
   4   3   4 67.1930  5.4284   2 
   4  -3  -4 61.2140  4.6218   2 
  -4   3  -4 58.3549  4.5184   1 
   4  -3  -4 61.3979  5.6435   3 
  -4  -3   4 69.6257  5.4966   3 
   5  -3   4 91.3586  6.9244   3 
  -5   3   4 75.4460  6.0299   1 
   5  -3   4 81.4842  4.1963   2 
  -5  -3  -4 77.1476  4.9827   1 
  -5  -3  -4 69.9665  6.3839   3 
   5   3  -4 64.3550  6.1070   2 
   5   3  -4 69.4967  5.9056   1 
   5   3   4 70.0547  6.0234   2 
   5  -3  -4 78.1260  6.8004   3 
   5  -3  -4 86.0341  5.6954   2 
  -5   3  -4 85.8699  5.5684   1 
  -5  -3   4 70.1621  6.0836   3 
   6   3  -4 448.792  22.697   2 
  -6   3   4 518.153  21.981   1 
   6   3  -4 434.921  21.382   1 
   6  -3   4 485.736  23.604   3 
   6  -3   4 489.340  20.631   2 
  -6  -3  -4 441.500  23.189   3 
  -6  -3  -4 435.057  20.422   1 
  -6  -3   4 430.220  23.104   3 
   6  -3  -4 462.302  21.992   2 
  -6   3  -4 510.116  21.230   1 
   6   3   4 475.961  23.218   2 
   6  -3  -4 493.223  24.168   3 
  -7  -3  -4 24.6828  5.1120   3 
   7  -3   4 23.7778  5.1818   3 
   7   3  -4 28.9545  4.8062   2 
  -7  -3  -4 29.3767  3.6136   1 
  -7   3   4 24.9935  4.7119   1 
   7  -3   4 36.1902  3.1317   2 
   7   3   4 33.3387  4.8074   2 
  -7   3  -4 25.4129  3.8144   1 
   7  -3  -4 30.8910  5.5123   3 
  -7  -3   4 20.5927  4.5604   3 
   7  -3  -4 27.4892  3.9896   2 
  -8  -3  -4 58.6739  7.3392   3 
   8  -3   4 61.9459  7.6037   3 
  -8   3   4 58.1532  6.4223   1 
   8   3  -4 66.5739  7.0050   2 
  -8  -3   4 65.2698  7.2145   3 
   8  -3  -4 52.7364  5.6566   2 
  -8   3  -4 54.0902  5.5203   1 
   8  -3  -4 59.6305  7.3959   3 
   8   3   4 71.5498  7.2463   2 
  -9  -3  -4 190.162  13.451   3 
   9   3  -4 205.812  12.952   2 
   9  -3   4 193.493  13.890   3 
  -9   3   4 202.229  12.391   1 
   9   3  -4 193.618  13.309   3 
   9  -3  -4 169.941  13.174   3 
  -9   3  -4 200.894  11.367   1 
   9   3   4 209.171  12.874   2 
 -10   3   4 240.187  14.600   1 
  10  -3   4 246.273  16.576   3 
  10   3  -4 235.582  15.768   3 
 -10  -3  -4 236.733  16.090   3 
  10   3  -4 245.419  15.380   2 
  10   3   4 224.049  14.480   2 
 -10   3  -4 244.756  13.369   1 
  10  -3  -4 219.094  15.599   3 
 -11   3   4 16.9534  5.6644   1 
  11  -3   4 6.88876 5.71023   3 
  11   3  -4 25.3239  6.0523   3 
  11   3  -4 11.3293  5.4228   2 
  11  -3  -4 25.7442  6.4671   3 
  11   3   4 15.4596  5.4564   2 
 -11   3  -4 26.8259  5.4228   1 
  11   3   4 26.1616  7.2429   3 
  12  -3   4 -5.3997  4.7961   3 
  12   3  -4 -1.5285  4.8590   2 
 -12   3   4 5.13351 4.82418   1 
 -12  -3  -4 -0.2302  3.5700   1 
  12   3  -4 -2.7415  4.4749   3 
 -12   3  -4 4.08994 4.03143   1 
  12   3   4 7.70058 4.84796   2 
  12   3   4 5.91336 5.56254   3 
  12  -3  -4 -3.6270  4.3134   3 
  13  -3   4 7.80812 5.77342   3 
  13   3  -4 0.64087 4.79340   3 
 -13  -3  -4 14.3988  4.5149   1 
 -13   3   4 8.23623 5.04579   1 
  13  -3  -4 0.03618 5.41103   3 
  13   3   4 -1.6201  4.4546   3 
 -13  -3   4 3.05871 4.56566   1 
 -13   3  -4 2.84961 4.17971   1 
  14   3  -4 29.8057  7.1274   3 
 -14  -3  -4 18.2091  4.6730   1 
  14  -3   4 13.8344  6.1266   3 
 -14   3   4 19.3385  6.1235   1 
  14  -3  -4 24.9764  7.6393   3 
  14   3   4 16.6089  6.9237   3 
 -14  -3   4 15.2867  5.7582   1 
 -14   3  -4 29.6424  5.9791   1 
   0  -4   4 37.3507  3.4545   3 
   0   4  -4 35.8839  3.3327   2 
   0  -4  -4 34.9810  3.7466   2 
   0   4  -4 35.9764  3.6710   1 
   0   4   4 35.3325  3.4731   1 
   0  -4  -4 37.7510  4.2756   3 
  -1   4   4 1560.64   64.91   1 
   1   4  -4 1679.31   65.15   1 
  -1  -4  -4 1620.06   64.64   1 
   1   4  -4 1580.71   68.55   2 
  -1  -4  -4 1589.10   68.66   2 
  -1  -4  -4 1592.61   69.85   3 
   1  -4   4 1575.56   69.25   3 
   1  -4  -4 1544.76   68.88   3 
  -1   4  -4 1589.39   63.96   1 
  -1   4  -4 1552.77   66.91   2 
  -1  -4   4 1638.76   68.18   3 
   1  -4  -4 1554.37   67.34   2 
   2   4  -4 236.910  12.356   2 
  -2  -4  -4 237.763  12.293   2 
  -2  -4  -4 244.407  12.789   3 
  -2  -4  -4 244.870  11.199   1 
  -2   4   4 234.790  11.581   1 
   2   4  -4 236.386  11.682   1 
   2  -4   4 243.080  12.258   3 
  -2   4  -4 247.966  11.122   2 
  -2  -4   4 248.467  12.250   3 
   2  -4  -4 242.306  12.977   3 
  -2   4  -4 234.941  11.650   1 
   2  -4  -4 252.299  11.949   2 
   3   4  -4 346.760  16.111   1 
  -3  -4  -4 348.522  15.300   1 
  -3  -4  -4 377.679  17.605   3 
   3  -4   4 316.822  16.942   3 
   3   4  -4 349.952  17.291   2 
  -3   4   4 330.226  15.995   1 
   3  -4  -4 324.944  16.673   3 
   3  -4  -4 337.809  15.356   2 
   3   4   4 335.239  16.473   2 
  -3   4  -4 316.893  14.916   1 
  -3  -4   4 356.518  16.140   3 
  -3   4  -4 308.080  14.153   2 
  -4  -4  -4 764.138  34.181   3 
  -4  -4  -4 768.206  30.817   1 
   4   4  -4 719.955  33.533   2 
  -4   4   4 678.922  31.490   1 
   4   4  -4 763.487  31.714   1 
   4  -4   4 698.276  33.845   3 
  -4  -4   4 752.882  32.593   3 
   4   4   4 785.913  32.916   2 
   4  -4  -4 682.116  31.235   2 
  -4   4  -4 669.553  30.117   1 
   4  -4  -4 669.699  33.001   3 
  -5  -4  -4 166.467   8.504   1 
   5   4  -4 176.703  10.538   2 
  -5   4   4 150.119   9.379   1 
   5   4  -4 173.607   9.531   1 
  -5  -4  -4 161.634  10.159   3 
   5  -4   4 133.671   9.833   3 
   5  -4  -4 131.519   8.137   2 
   5   4   4 168.185   9.850   2 
   5  -4  -4 159.454  10.172   3 
  -5  -4   4 183.542   9.881   3 
  -5   4  -4 140.211   8.355   1 
  -6  -4  -4 30.5197  3.5778   1 
  -6  -4  -4 35.4998  5.2404   3 
   6   4  -4 29.4516  4.9343   2 
  -6   4   4 31.8230  4.7172   1 
   6  -4   4 36.7639  5.2907   3 
   6   4  -4 38.5157  4.6345   1 
   6  -4   4 33.9676  2.3194   2 
  -6  -4   4 40.9924  5.3021   3 
   6  -4  -4 36.8784  5.4651   3 
   6   4   4 32.9008  4.9360   2 
  -6   4  -4 38.6770  4.2833   1 
   6  -4  -4 34.5557  3.8465   2 
  -7   4   4 31.8444  4.8138   1 
  -7  -4  -4 23.3012  3.4213   1 
  -7  -4  -4 26.8787  5.1426   3 
   7  -4   4 27.4567  5.3231   3 
   7   4  -4 19.3292  4.5690   2 
  -7  -4   4 32.1477  5.3028   3 
   7  -4  -4 22.2985  3.4640   2 
   7   4   4 24.9391  4.6667   2 
   7  -4  -4 24.0275  5.1489   3 
  -7   4  -4 26.2224  4.0175   1 
   8  -4   4 15.7887  5.2611   3 
   8   4  -4 22.9783  5.2276   2 
  -8  -4  -4 12.8931  4.8511   3 
  -8   4   4 22.1631  4.8554   1 
   8   4   4 15.4882  4.4023   2 
   8  -4  -4 25.4983  3.8683   2 
  -8  -4   4 18.7754  4.9513   3 
   8  -4  -4 11.6885  5.0596   3 
  -8   4  -4 19.8387  4.1630   1 
  -9  -4  -4 30.6466  6.4854   3 
   9  -4   4 23.9567  6.2453   3 
  -9   4   4 23.2293  5.3725   1 
   9   4  -4 34.1786  6.2389   2 
  -9  -4   4 36.1725  6.5413   3 
   9   4   4 31.9104  5.5891   2 
  -9   4  -4 27.0879  4.8334   1 
   9  -4  -4 29.2811  6.3613   3 
  10   4  -4 3.81065 4.55648   2 
  10  -4   4 0.77076 5.05384   3 
 -10  -4  -4 -0.9326  4.4828   3 
 -10   4   4 5.09009 4.65983   1 
  10   4  -4 -0.2240  4.2648   3 
  10  -4  -4 1.79132 5.03077   3 
 -10   4  -4 3.75607 3.89775   1 
  10   4   4 -0.2471  3.7127   2 
  11   4  -4 2.52452 4.44965   3 
 -11   4   4 -2.8891  4.1574   1 
  11  -4   4 8.45649 5.35872   3 
  11   4  -4 -6.8372  4.1408   2 
 -11  -4  -4 2.63305 5.04874   3 
 -11   4  -4 9.50795 4.51430   1 
  11   4   4 5.45389 4.50304   2 
  11  -4  -4 8.38477 5.48261   3 
  12  -4   4 27.2806  7.5504   3 
  12   4  -4 19.9761  6.2975   3 
  12   4  -4 41.1251  7.5596   2 
 -12   4   4 19.9686  5.8608   1 
  12   4   4 24.0469  6.2812   2 
  12  -4  -4 36.3051  8.0734   3 
 -12   4  -4 21.6131  5.2721   1 
  12   4   4 28.2008  7.4659   3 
 -13   4   4 19.9929  6.3093   1 
 -13  -4  -4 11.8255  4.5284   1 
  13   4  -4 -1.1934  4.3191   3 
  13  -4   4 13.1273  6.5376   3 
  13   4  -4 8.79184 5.73940   2 
 -13   4  -4 10.2948  4.8048   1 
  13  -4  -4 15.4188  6.1387   3 
  13   4   4 -5.3193  4.9415   3 
  14   4  -4 10.6623  5.2029   3 
 -14  -4  -4 21.8997  4.9333   1 
  14  -4   4 2.08514 5.94955   3 
 -14   4   4 3.61150 4.49012   1 
  14  -4  -4 13.9632  5.6778   3 
 -14  -4   4 20.9292  5.6907   1 
  14   4   4 13.7398  6.8459   3 
 -14   4  -4 10.9969  4.7197   1 
   0  -5  -4 238.257  12.459   2 
   0  -5   4 247.296  12.527   3 
   0   5  -4 260.224  12.231   1 
   0  -5  -4 242.876  13.238   3 
   0   5   4 253.888  11.983   1 
   0   5  -4 244.942  12.174   2 
   1   5  -4 326.728  15.791   1 
   1   5  -4 320.430  16.372   2 
  -1  -5  -4 323.822  17.025   3 
  -1  -5  -4 329.340  16.505   2 
  -1   5   4 370.459  15.905   1 
   1  -5   4 364.618  16.642   3 
  -1   5  -4 371.769  16.233   2 
  -1  -5   4 328.198  16.787   3 
   1  -5  -4 371.175  17.829   3 
   1   5   4 324.799  15.810   1 
  -1   5  -4 366.498  16.285   1 
   1  -5  -4 359.687  16.713   2 
   2  -5   4 205.597  11.569   3 
   2   5  -4 204.786  11.466   2 
  -2  -5  -4 228.612  12.284   3 
   2   5  -4 220.097  11.220   1 
  -2  -5  -4 224.424  10.624   1 
  -2   5   4 212.762  11.115   1 
   2   5   4 231.926  12.024   2 
  -2   5  -4 217.791  10.163   2 
   2  -5  -4 216.559  10.914   2 
   2  -5  -4 215.395  12.204   3 
  -2   5  -4 208.904  10.855   1 
  -2  -5   4 216.264  11.355   3 
  -3  -5  -4 188.661   9.123   1 
   3   5  -4 183.213  10.373   2 
  -3   5   4 160.789   9.520   1 
   3  -5   4 145.915   9.945   3 
  -3  -5  -4 175.975  10.556   3 
   3   5  -4 193.651   9.968   1 
  -3   5  -4 153.634   8.658   1 
   3  -5  -4 143.106   9.675   3 
   3   5   4 181.285   9.864   2 
  -3   5  -4 148.090   7.291   2 
   3  -5  -4 154.213   8.469   2 
  -3  -5   4 189.437   9.497   3 
   4   5  -4 30.2334  4.1135   1 
  -4   5   4 40.1893  4.4621   1 
  -4  -5  -4 30.7830  4.5595   3 
  -4  -5  -4 23.7206  3.2415   1 
   4  -5   4 36.9292  4.8525   3 
   4   5  -4 29.6527  4.6266   2 
   4   5   4 34.3158  4.6087   2 
   4  -5  -4 39.5577  5.0595   3 
  -4   5  -4 33.8848  4.0171   1 
   4  -5  -4 40.0315  3.4476   2 
  -4  -5   4 32.2601  4.3316   3 
   5  -5   4 18.1409  4.2271   3 
   5   5  -4 18.9969  4.2355   2 
  -5  -5  -4 19.8894  3.0225   1 
   5   5  -4 10.5117  3.3405   1 
  -5   5   4 13.0769  3.5063   1 
  -5  -5  -4 9.74856 3.50544   3 
   5  -5  -4 14.5899  2.4689   2 
   5   5   4 11.3028  3.3784   2 
  -5  -5   4 14.8819  3.5756   3 
   5  -5  -4 10.1459  3.8251   3 
  -5   5  -4 8.14215 2.97855   1 
   6  -5   4 70.6060  7.4154   3 
  -6   5   4 64.4001  6.3807   1 
   6   5  -4 79.0377  7.6752   2 
  -6  -5  -4 89.7273  7.7498   3 
  -6  -5  -4 79.1038  5.6055   1 
   6   5  -4 75.7433  6.3415   1 
   6  -5  -4 65.2082  5.3343   2 
  -6   5  -4 74.1595  6.1240   1 
   6   5   4 83.6027  7.2390   2 
   6  -5  -4 74.4436  7.4452   3 
  -7  -5  -4 139.941  11.056   3 
  -7   5   4 156.128  10.444   1 
   7   5  -4 179.275  11.456   2 
   7  -5   4 178.722  11.917   3 
   7  -5  -4 153.018   8.851   2 
  -7  -5   4 153.283  10.739   3 
  -7   5  -4 156.792   9.411   1 
   7   5   4 155.895  10.621   2 
   7  -5  -4 140.920  10.989   3 
  -8  -5  -4 470.792  24.860   3 
   8   5  -4 477.581  24.397   2 
   8  -5   4 453.076  24.940   3 
  -8   5   4 450.172  22.789   1 
   8  -5  -4 471.055  25.597   3 
  -8   5  -4 457.387  22.249   1 
   8   5   4 481.222  24.634   2 
  -8  -5   4 480.223  24.776   3 
   9  -5   4 26.6343  6.4415   3 
  -9   5   4 36.9752  6.1774   1 
   9   5  -4 35.2915  6.2585   2 
  -9  -5  -4 35.1176  6.9500   3 
   9  -5  -4 31.0656  6.5984   3 
   9   5   4 37.2690  6.3582   2 
  -9  -5   4 38.0823  6.5776   3 
  -9   5  -4 23.3925  4.6634   1 
  10   5  -4 171.017  12.938   2 
 -10  -5  -4 172.281  13.594   3 
  10  -5   4 188.232  14.335   3 
 -10   5   4 188.022  12.719   1 
  10  -5  -4 215.305  14.844   3 
  10   5   4 181.440  13.365   2 
 -10   5  -4 207.995  12.245   1 
 -10  -5   4 154.518  13.367   3 
  11   5  -4 15.0314  5.5988   2 
 -11   5   4 4.95740 4.85864   1 
 -11  -5  -4 14.1933  5.9456   3 
  11  -5   4 18.4424  6.7679   3 
  11   5  -4 21.9192  5.9747   3 
  11  -5  -4 9.34858 5.94820   3 
 -11   5  -4 9.51658 4.36965   1 
  11   5   4 15.0796  5.5779   2 
 -12  -5  -4 31.7879  7.8246   3 
  12   5  -4 44.3055  7.5245   3 
 -12   5   4 29.8721  6.7447   1 
  12   5  -4 37.5697  7.6904   2 
  12  -5   4 37.7912  8.8592   3 
  12  -5  -4 27.5780  7.4518   3 
 -12   5  -4 28.8529  5.8532   1 
  12   5   4 34.7010  7.2159   2 
  13  -5   4 23.3979  7.7159   3 
  13   5  -4 17.9341  5.5303   3 
 -13   5   4 28.9983  6.7117   1 
  13   5  -4 12.3453  6.2441   2 
 -13   5  -4 25.4447  5.8040   1 
  13   5   4 29.7832  7.4916   3 
  13  -5  -4 26.3516  7.6310   3 
  13   5   4 21.6880  6.8475   2 
  14   5  -4 10.4155  5.2581   3 
  14  -5   4 18.0250  6.6884   3 
 -14   5   4 15.4753  6.1581   1 
 -14  -5  -4 22.9569  5.0131   1 
  14   5   4 15.1598  6.6452   3 
  14  -5  -4 11.1682  6.2281   3 
 -14   5  -4 11.2445  4.7436   1 
   0  -6  -4 178.714   9.872   2 
   0  -6  -4 174.970  10.695   3 
   0  -6   4 182.013  10.061   3 
   0   6  -4 170.679   9.591   1 
   0   6  -4 173.711   9.568   2 
   0   6   4 188.244   9.585   1 
  -1   6   4 150.222   8.795   1 
   1   6  -4 156.444   9.146   1 
   1   6  -4 163.640   9.072   2 
  -1  -6  -4 165.745  10.092   3 
   1  -6   4 150.290   9.135   3 
   1   6   4 156.151   8.332   1 
   1   6   4 154.697   9.021   2 
  -1   6  -4 149.629   7.976   2 
  -1  -6   4 155.113   8.870   3 
   1  -6  -4 137.260   8.324   2 
  -1   6  -4 140.163   8.524   1 
   1  -6  -4 146.890   9.596   3 
   2  -6   4 926.134  42.985   3 
   2   6  -4 960.539  40.558   1 
  -2  -6  -4 938.289  39.907   1 
   2   6  -4 977.061  42.757   2 
  -2   6   4 949.675  40.475   1 
  -2  -6  -4 979.212  43.632   3 
  -2   6  -4 904.804  39.486   1 
   2  -6  -4 920.441  40.912   2 
   2  -6  -4 920.110  42.818   3 
  -2  -6   4 955.420  42.046   3 
  -2   6  -4 957.654  40.313   2 
   2   6   4 950.316  42.092   2 
  -3  -6  -4 209.669  12.698   3 
   3  -6   4 248.371  12.854   3 
  -3   6   4 233.756  11.974   1 
   3   6  -4 212.824  12.395   2 
  -3  -6  -4 214.362  11.097   1 
   3   6  -4 219.412  11.854   1 
  -3   6  -4 256.795  12.238   1 
   3  -6  -4 224.470  11.559   2 
   3   6   4 220.138  12.864   2 
  -3  -6   4 219.005  12.552   3 
   3  -6  -4 244.943  13.551   3 
  -3   6  -4 237.699  10.538   2 
   4   6  -4 86.4488  7.4624   2 
   4  -6   4 92.2533  7.3282   3 
   4   6  -4 89.9070  6.9022   1 
  -4  -6  -4 101.918   6.289   1 
  -4  -6  -4 88.8630  7.5834   3 
  -4   6   4 97.7900  7.0934   1 
  -4  -6   4 84.2244  6.9275   3 
   4  -6  -4 97.4068  7.8301   3 
   4  -6  -4 94.3633  5.7228   2 
   4   6   4 87.3063  7.3457   2 
  -4   6  -4 94.3714  6.6178   1 
   5   6  -4 128.086   8.532   1 
  -5   6   4 112.455   8.276   1 
  -5  -6  -4 125.334   9.194   3 
   5   6  -4 139.837   9.208   2 
   5  -6   4 110.233   8.932   3 
  -5  -6  -4 127.305   7.529   1 
  -5   6  -4 118.480   7.925   1 
  -5  -6   4 141.697   9.067   3 
   5  -6  -4 116.438   9.210   3 
   5   6   4 134.786   9.237   2 
   5  -6  -4 120.368   7.132   2 
   6  -6   4 215.984  13.855   3 
  -6   6   4 222.331  12.775   1 
   6   6  -4 228.706  13.852   2 
  -6  -6  -4 223.592  13.813   3 
  -6  -6  -4 224.321  11.685   1 
  -6   6  -4 233.312  12.093   1 
   6   6   4 191.739  12.936   2 
   6  -6  -4 229.215  10.987   2 
  -6  -6   4 197.152  12.781   3 
   6  -6  -4 217.929  13.711   3 
   7  -6   4 4.05432 4.30939   3 
   7   6  -4 -0.3366  3.8307   2 
  -7  -6  -4 6.55521 4.55558   3 
  -7   6   4 5.72982 4.10058   1 
  -7  -6   4 4.94554 3.86651   3 
   7   6   4 2.32469 3.62760   2 
   7  -6  -4 12.3250  6.2166   3 
  -7   6  -4 4.19287 3.38700   1 
   8  -6   4 21.9909  5.9239   3 
  -8  -6  -4 32.6802  6.2712   3 
   8   6  -4 26.3935  5.8505   2 
  -8   6   4 29.1070  5.4898   1 
   8  -6  -4 19.9637  5.8027   3 
   8   6   4 42.0451  6.2724   2 
  -8  -6   4 26.8867  5.8280   3 
  -8   6  -4 16.2810  4.4124   1 
  -9  -6  -4 26.0414  6.1338   3 
   9   6  -4 15.8523  5.3342   2 
  -9   6   4 12.0010  4.8688   1 
   9  -6   4 16.2182  6.0861   3 
  -9  -6   4 14.1048  5.3663   3 
   9  -6  -4 26.0669  6.5086   3 
  -9   6  -4 11.8095  4.2572   1 
   9   6   4 15.8092  5.2049   2 
  10  -6   4 12.2787  6.0574   3 
 -10   6   4 10.2178  4.9430   1 
 -10  -6  -4 11.4790  5.6527   3 
  10   6  -4 14.2525  5.8029   2 
  10  -6  -4 3.23642 5.15027   3 
 -10  -6   4 10.0734  5.5261   3 
 -10   6  -4 7.28530 4.11217   1 
  10   6   4 12.4149  5.3171   2 
 -11  -6  -4 20.7759  6.5515   3 
  11  -6   4 10.8802  6.1467   3 
  11   6  -4 15.8924  5.7703   2 
 -11   6   4 14.7487  5.7677   1 
 -11   6  -4 19.6860  5.3257   1 
  11   6   4 19.2247  5.9955   2 
  11  -6  -4 14.7926  6.4884   3 
 -11  -6   4 14.1164  6.0921   3 
  12   6  -4 3.08921 5.24524   2 
 -12   6   4 -5.3204  4.8332   1 
 -12  -6  -4 15.8308  9.7357   3 
  12  -6   4 9.50766 7.06129   3 
  12   6  -4 3.93815 4.56398   3 
  12  -6  -4 13.3477  6.4210   3 
 -12   6  -4 7.85759 4.47208   1 
  12   6   4 9.14803 5.42487   2 
  13   6  -4 24.3576  6.1816   3 
 -13  -6  -4 13.9300  6.6546   3 
  13   6  -4 8.61329 6.34736   2 
 -13   6   4 7.34735 5.62435   1 
  13  -6   4 5.43012 6.57484   3 
  13   6   4 5.23167 5.79698   2 
 -13   6  -4 9.26689 4.43928   1 
  13  -6  -4 13.4515  6.7607   3 
  14  -6   4 -0.9803  5.6981   3 
  14   6  -4 12.2195  5.5209   3 
 -14   6   4 1.48872 4.88796   1 
  14   6  -4 12.1642  6.2531   2 
  14  -6  -4 16.4542  6.2430   3 
  14   6   4 8.41271 5.45342   3 
 -14   6  -4 4.24373 3.96852   1 
   0   7  -4 2.37970 2.06923   2 
   0   7   4 6.19531 2.64887   1 
   0  -7  -4 2.15940 2.42434   2 
   0   7  -4 4.04891 2.88066   1 
   0  -7   4 1.19562 2.66331   3 
   0  -7  -4 9.05243 3.43776   3 
   1   7  -4 232.541  12.672   1 
  -1   7   4 258.072  12.686   1 
  -1  -7  -4 223.773  13.623   3 
   1  -7   4 257.130  13.336   3 
   1   7  -4 237.603  12.789   2 
  -1   7  -4 255.811  12.734   1 
   1  -7  -4 263.073  12.616   2 
   1   7   4 231.657  12.216   1 
   1  -7  -4 253.778  13.951   3 
   1   7   4 208.676  12.797   2 
  -1  -7   4 230.681  12.887   3 
  -1   7  -4 250.435  12.150   2 
   2   7  -4 35.2566  4.4588   2 
  -2   7   4 39.9511  4.6201   1 
   2  -7   4 36.4439  4.7127   3 
   2   7  -4 38.1181  4.5672   1 
  -2  -7  -4 38.8727  5.1419   3 
  -2  -7   4 29.7237  4.1375   3 
   2  -7  -4 38.1775  3.7944   2 
   2  -7  -4 28.3531  4.9341   3 
   2   7   4 31.7156  3.8715   1 
  -2   7  -4 39.5856  4.5167   1 
   2   7   4 38.7547  4.5990   2 
  -2   7  -4 35.1864  3.0328   2 
  -3  -7  -4 75.8175  5.6342   1 
   3   7  -4 83.8716  6.5809   1 
   3   7  -4 83.0265  6.6852   2 
  -3  -7  -4 76.2776  6.9862   3 
  -3   7   4 66.3890  6.1880   1 
   3  -7   4 75.9183  6.7388   3 
  -3   7  -4 65.9123  4.0379   2 
  -3  -7   4 75.7789  6.2236   3 
  -3   7  -4 73.7279  5.9355   1 
   3   7   4 78.0797  6.6408   2 
   3  -7  -4 63.6948  4.9726   2 
   3  -7  -4 76.0931  7.0873   3 
   4   7  -4 15.0830  3.9966   2 
   4   7  -4 6.34720 3.11005   1 
  -4   7   4 7.28579 3.13070   1 
   4  -7   4 4.89036 3.53083   3 
  -4  -7  -4 11.6412  2.7620   1 
  -4  -7  -4 9.96909 3.75596   3 
  -4  -7   4 11.5507  3.5523   3 
   4  -7  -4 7.73877 2.25964   2 
   4   7   4 4.42739 2.93116   2 
   4  -7  -4 7.43197 3.90781   3 
  -4   7  -4 7.64861 3.06903   1 
  -5   7   4 3.86380 3.36395   1 
   5  -7   4 8.66599 4.59787   3 
  -5  -7  -4 9.14854 2.63022   1 
   5   7  -4 8.04269 3.31093   1 
  -5  -7  -4 3.83912 3.76209   3 
   5   7  -4 7.08885 3.48083   2 
  -5  -7   4 11.5327  3.6899   3 
   5  -7  -4 7.82692 4.01321   3 
   5  -7  -4 5.26956 2.12039   2 
   5   7   4 10.4756  3.7009   2 
  -5   7  -4 3.25453 3.08915   1 
   6   7  -4 23.4399  5.1341   2 
   6  -7   4 17.3775  5.2005   3 
  -6   7   4 22.9246  4.7042   1 
  -6  -7  -4 35.2312  5.7148   3 
   6   7   4 21.4921  4.7497   2 
  -6   7  -4 22.4525  4.4438   1 
   6  -7  -4 19.8236  5.2383   3 
  -6  -7   4 26.6929  5.1064   3 
  -7   7   4 79.7968  7.4998   1 
  -7  -7  -4 47.6480  7.4247   3 
   7   7  -4 66.9952  8.0187   2 
   7  -7   4 75.7139  8.6644   3 
  -7   7  -4 63.7229  6.5006   1 
   7   7   4 45.0788  6.8130   2 
   7  -7  -4 79.0537  8.6534   3 
  -8   7   4 6.90043 4.12495   1 
   8   7  -4 6.29378 4.58211   2 
  -8  -7  -4 13.8565  5.4021   3 
   8  -7   4 7.41420 5.20544   3 
  -8   7  -4 6.26073 3.65892   1 
  -8  -7   4 6.68025 4.51937   3 
   8   7   4 8.76679 4.34886   2 
   8  -7  -4 12.5129  5.1275   3 
  -9   7   4 -1.5232  4.0370   1 
   9  -7   4 10.2282  5.8065   3 
   9   7  -4 10.2198  5.0541   2 
  -9  -7  -4 13.3776  5.3859   3 
  -9  -7   4 12.4578  5.4391   3 
   9   7   4 7.35854 4.39865   2 
  -9   7  -4 3.78439 3.88765   1 
   9  -7  -4 13.1282  5.9658   3 
  10  -7   4 21.7094  6.9569   3 
 -10  -7  -4 22.4783  6.4268   3 
  10   7  -4 16.6934  5.8191   2 
 -10   7   4 12.6820  5.6196   1 
 -10   7  -4 39.4223  6.0976   1 
 -10  -7   4 24.4421  6.7390   3 
  10  -7  -4 21.8713  6.9231   3 
  10   7   4 24.2851  6.2429   2 
 -11   7   4 14.6760  5.7988   1 
 -11  -7  -4 24.1430  7.0204   3 
  11   7  -4 13.0052  6.1072   2 
  11  -7   4 18.9729  7.1907   3 
 -11   7  -4 12.5534  4.9503   1 
  11  -7  -4 33.3221  8.0176   3 
 -11  -7   4 14.1133  6.5422   3 
  11   7   4 19.0684  6.2981   2 
 -12   7   4 10.1585  5.8281   1 
  12  -7   4 15.3532  6.9464   3 
  12   7  -4 17.6036  6.6532   2 
 -12  -7  -4 27.1755  7.8751   3 
 -12   7  -4 19.6916  5.4009   1 
  12   7   4 21.4504  6.9864   2 
  12  -7  -4 19.5333  7.5185   3 
 -13   7   4 38.3483  7.4769   1 
  13   7  -4 12.2602  4.9382   3 
  13   7  -4 44.3301  8.6040   2 
  13  -7   4 41.0278  9.1279   3 
 -13  -7  -4 39.5011  8.8161   3 
  13  -7  -4 28.9258  8.1803   3 
 -13   7  -4 33.3223  6.6712   1 
  13   7   4 29.2460  7.3511   2 
   0   8   4 1.04428 2.67806   1 
   0  -8   4 8.74396 3.31159   3 
   0   8  -4 7.96997 3.21450   1 
   0  -8  -4 0.70738 3.20499   3 
   0   8   4 5.03178 2.52199   2 
   0   8  -4 5.11798 2.40394   2 
   1   8  -4 117.804   7.969   1 
  -1   8   4 105.974   7.644   1 
   1  -8   4 101.733   7.792   3 
   1   8  -4 115.258   7.706   2 
  -1  -8  -4 102.639   8.579   3 
   1  -8  -4 99.1159  8.1432   3 
   1   8   4 105.416   7.558   2 
   1   8   4 98.2345  7.1685   1 
  -1   8  -4 93.5880  7.3147   1 
  -1   8  -4 98.2536  6.6022   2 
  -1  -8   4 113.731   7.892   3 
  -2  -8  -4 372.411  20.217   3 
   2  -8   4 394.963  19.954   3 
   2   8  -4 405.660  19.792   2 
  -2   8   4 389.693  18.828   1 
   2   8  -4 370.802  18.738   1 
  -2   8  -4 374.275  17.270   2 
   2  -8  -4 379.262  19.950   3 
   2   8   4 380.997  19.256   2 
  -2  -8   4 376.134  19.001   3 
   2  -8  -4 367.440  17.896   2 
   2   8   4 364.398  17.684   1 
  -2   8  -4 365.834  18.151   1 
   3  -8   4 324.283  17.415   3 
   3   8  -4 315.139  16.434   1 
   3   8  -4 303.693  17.076   2 
  -3  -8  -4 335.278  17.907   3 
  -3   8   4 330.074  16.479   1 
  -3   8  -4 356.059  17.053   1 
   3  -8  -4 347.629  16.274   2 
  -3  -8   4 313.105  17.492   3 
   3   8   4 306.660  17.765   2 
  -3   8  -4 345.104  15.358   2 
   3  -8  -4 341.669  18.642   3 
  -4  -8  -4 252.174  14.824   3 
  -4   8   4 236.282  13.581   1 
   4  -8   4 247.417  14.530   3 
   4   8  -4 259.225  13.816   1 
   4   8  -4 234.905  14.304   2 
   4  -8  -4 247.309  12.068   2 
  -4   8  -4 240.126  13.248   1 
   4  -8  -4 253.100  14.897   3 
  -4  -8   4 227.172  13.774   3 
   4   8   4 227.998  14.195   2 
  -5  -8  -4 55.3374  6.7936   3 
   5   8  -4 60.3515  6.9720   2 
  -5   8   4 35.5907  5.6102   1 
   5  -8   4 57.4895  6.8789   3 
   5   8   4 50.2358  6.4325   2 
   5  -8  -4 53.4519  6.9805   3 
  -5  -8   4 57.5269  6.4431   3 
  -5   8  -4 53.1572  5.9511   1 
   5  -8  -4 49.1451  4.2042   2 
   6  -8   4 9.94949 4.94316   3 
   6   8  -4 8.98580 4.16775   2 
  -6  -8  -4 11.8777  4.8016   3 
  -6   8   4 9.56862 4.21009   1 
  -6   8  -4 13.2891  4.0956   1 
  -6  -8   4 11.1501  4.2353   3 
   6  -8  -4 13.5035  5.1185   3 
   6   8   4 9.54190 4.06380   2 
  -7   8   4 51.6323  6.7255   1 
   7   8  -4 43.5380  7.0974   2 
   7  -8   4 50.5176  7.6002   3 
  -7  -8  -4 50.4154  7.4964   3 
  -7  -8   4 46.1344  6.6940   3 
   7  -8  -4 43.5421  7.4980   3 
   7   8   4 42.3997  6.6717   2 
  -7   8  -4 55.8069  6.2664   1 
   8  -8   4 58.3455  8.4494   3 
  -8   8   4 53.6567  7.2985   1 
   8   8  -4 66.6729  8.5371   2 
  -8  -8  -4 65.3270  8.4064   3 
  -8   8  -4 53.6909  6.7492   1 
   8  -8  -4 67.0825  8.8704   3 
   8   8   4 59.3769  8.0913   2 
  -8  -8   4 58.6586  7.6610   3 
  -9  -8  -4 14.6637  5.8248   3 
   9  -8   4 13.8435  6.1952   3 
   9   8  -4 22.9473  6.3824   2 
  -9   8   4 18.4497  5.6699   1 
  -9   8  -4 15.9876  4.9786   1 
   9   8   4 17.0835  5.6631   2 
   9  -8  -4 24.5746  6.8947   3 
  -9  -8   4 18.6934  6.1894   3 
 -10  -8  -4 12.0346  5.6655   3 
 -10   8   4 0.23214 4.67178   1 
  10   8  -4 15.8983  5.9527   2 
  10  -8   4 13.1202  6.3704   3 
 -10  -8   4 9.21355 5.38954   3 
  10  -8  -4 6.57381 5.54460   3 
 -10   8  -4 10.6918  4.8090   1 
  10   8   4 14.9838  5.8161   2 
 -11   8   4 14.4812  5.7525   1 
  11  -8   4 10.3473  6.7383   3 
 -11  -8  -4 9.66145 5.92654   3 
  11   8  -4 8.89151 5.56497   2 
  11   8   4 4.41784 4.89909   2 
 -11   8  -4 6.14407 4.36525   1 
  11  -8  -4 3.74609 5.71212   3 
 -11  -8   4 6.58690 5.65756   3 
  12  -8   4 46.0688  9.4828   3 
 -12   8   4 45.4001  8.1084   1 
  12   8  -4 47.8646  8.8558   2 
 -12  -8  -4 40.3371  9.0160   3 
  12   8   4 64.1363  9.6406   2 
  12  -8  -4 28.3612  7.7298   3 
 -12  -8   4 39.6584  8.2925   3 
 -12   8  -4 34.0614  6.7604   1 
 -13  -8  -4 3.88860 5.65575   3 
  13   8  -4 5.06499 5.20541   3 
  13  -8   4 23.9667  7.8584   3 
  13   8  -4 5.75290 5.74085   2 
 -13   8   4 19.0038  6.0424   1 
  13   8   4 13.8883  6.7441   2 
  13  -8  -4 18.5272  7.7605   3 
 -13   8  -4 17.8726  5.5164   1 
   0   9  -4 106.167   8.000   1 
   0  -9   4 104.594   8.234   3 
   0   9  -4 108.458   7.375   2 
   0  -9  -4 104.561   8.726   3 
   0   9   4 105.687   7.632   2 
   0   9   4 111.433   8.349   1 
   1   9  -4 61.3182  6.2280   1 
  -1   9   4 52.5710  5.3328   2 
   1   9  -4 67.3159  5.9010   2 
  -1   9   4 59.5888  6.1341   1 
  -1  -9  -4 59.7354  6.8406   3 
   1  -9   4 55.8636  6.2259   3 
   1   9   4 70.1328  6.4206   2 
   1  -9  -4 77.7767  7.5387   3 
  -1  -9   4 67.3587  6.4337   3 
  -1   9  -4 64.6588  5.3569   2 
   1   9   4 63.1449  6.0305   1 
  -1   9  -4 55.5627  6.0520   1 
   2   9  -4 15.3635  4.1715   1 
   2   9  -4 3.26798 2.75485   2 
  -2   9   4 9.64016 3.58979   1 
  -2   9   4 4.62607 2.38215   2 
   2  -9   4 16.9433  5.4287   3 
  -2  -9  -4 6.97961 4.03028   3 
   2   9   4 4.03041 2.98154   2 
   2   9   4 4.43892 2.69219   1 
   2  -9  -4 7.79881 4.25968   3 
  -2   9  -4 9.55599 2.26764   2 
  -2   9  -4 10.9102  3.6738   1 
  -2  -9   4 6.09265 3.42200   3 
   3   9  -4 29.5627  4.9111   1 
   3  -9   4 33.5425  5.4673   3 
  -3   9   4 24.3880  4.6000   1 
  -3  -9  -4 25.5182  5.2347   3 
   3   9  -4 30.1148  5.2001   2 
  -3   9  -4 21.0874  4.5918   1 
  -3  -9   4 29.0686  4.8684   3 
   3   9   4 36.7774  5.4611   2 
  -3   9  -4 24.0232  2.7122   2 
   3  -9  -4 26.3054  5.7042   3 
   3  -9  -4 31.6673  3.7723   2 
   4  -9   4 39.5052  6.2702   3 
   4   9  -4 40.2146  5.9394   2 
  -4  -9  -4 35.8561  5.9885   3 
  -4   9   4 49.4312  5.9212   1 
   4   9  -4 36.7565  5.4576   1 
  -4   9  -4 41.4360  5.6250   1 
   4  -9  -4 42.5360  6.7096   3 
  -4  -9   4 42.5091  5.8435   3 
   4  -9  -4 50.2961  4.3421   2 
   4   9   4 42.3760  6.1084   2 
   5   9  -4 47.8012  6.8409   2 
  -5  -9  -4 65.4763  7.6342   3 
  -5   9   4 62.5418  6.8751   1 
   5  -9   4 44.5845  6.9818   3 
  -5  -9   4 60.6460  6.8099   3 
   5   9   4 73.6497  7.9309   2 
   5  -9  -4 46.8693  7.3769   3 
  -5   9  -4 55.9705  6.5908   1 
  -6   9   4 27.9720  5.6565   1 
   6  -9   4 40.7126  6.9531   3 
  -6  -9  -4 33.9372  6.4507   3 
   6   9  -4 31.6373  6.2529   2 
  -6   9  -4 39.3602  5.8067   1 
  -6  -9   4 36.6666  6.2294   3 
   6  -9  -4 36.6060  6.9749   3 
   6   9   4 35.3611  6.3865   2 
   7   9  -4 51.8175  7.9034   2 
   7  -9   4 47.5892  7.8427   3 
  -7   9   4 51.1658  6.9790   1 
  -7  -9  -4 45.9978  7.4935   3 
  -7  -9   4 30.2785  6.4066   3 
   7  -9  -4 44.3083  7.8343   3 
  -7   9  -4 56.6473  6.7522   1 
   7   9   4 38.1050  6.7259   2 
  -8  -9  -4 8.03914 5.03833   3 
   8  -9   4 5.78672 5.39859   3 
   8   9  -4 11.2350  5.1652   2 
  -8   9   4 17.1217  5.3146   1 
  -8   9  -4 5.00030 3.88532   1 
   8  -9  -4 8.34451 5.49970   3 
  -8  -9   4 7.31098 4.81281   3 
   8   9   4 12.2745  4.9031   2 
   9  -9   4 71.5153 10.0529   3 
   9   9  -4 74.0184  9.9823   2 
  -9  -9  -4 79.0595  9.7250   3 
  -9   9   4 66.5139  8.6430   1 
  -9  -9   4 64.5466  8.8462   3 
   9   9   4 84.1410  9.8555   2 
  -9   9  -4 74.3254  8.0969   1 
   9  -9  -4 75.6122 10.1010   3 
 -10  -9  -4 52.0658  8.7387   3 
  10   9  -4 53.9662  9.1129   2 
 -10   9   4 48.2696  7.8625   1 
  10  -9   4 46.1008  8.8768   3 
 -10   9  -4 35.3537  6.5654   1 
  10   9   4 75.4908  9.5336   2 
 -10  -9   4 50.5717  8.2579   3 
  10  -9  -4 42.4426  8.7328   3 
 -11   9   4 27.4810  6.5553   1 
  11  -9   4 33.1868  8.6063   3 
  11   9  -4 25.2428  7.1591   2 
 -11  -9  -4 21.1295  6.8695   3 
  11   9   4 29.8045  7.1062   2 
  11  -9  -4 20.3404  7.2435   3 
 -11  -9   4 25.4491  8.1308   3 
 -11   9  -4 17.1000  5.5969   1 
  12   9  -4 16.1192  6.5320   2 
 -12  -9  -4 21.3988  7.1414   3 
  12  -9   4 27.9018  8.3677   3 
 -12   9   4 21.3933  6.1069   1 
 -12  -9   4 15.9337  7.3521   3 
  12  -9  -4 18.9617  7.1069   3 
  12   9   4 14.9808  6.3665   2 
 -12   9  -4 27.8294  6.0315   1 
  13   9  -4 11.3057  6.1778   2 
 -13  -9  -4 13.0255  6.7706   3 
 -13   9   4 10.1803  6.5520   1 
  13  -9   4 25.2468  8.1965   3 
 -13   9  -4 20.3668  5.5270   1 
 -13  -9   4 15.9464  7.6444   3 
  13   9   4 9.55408 5.67941   2 
  13  -9  -4 23.4052  7.4783   3 
   0  10  -4 64.2381  6.1086   2 
   0 -10  -4 93.6130  8.4438   3 
   0 -10   4 76.6726  7.3493   3 
   0  10   4 71.4955  6.5356   2 
   0  10   4 70.8402  6.7306   1 
   0  10  -4 71.5947  7.0246   1 
   1 -10   4 8.26534 3.87187   3 
   1  10  -4 13.4303  3.4518   2 
  -1  10   4 6.04417 3.41070   1 
  -1  10   4 10.0045  2.9205   2 
  -1 -10  -4 15.7247  4.7909   3 
   1  10  -4 12.7148  4.1024   1 
  -1  10  -4 11.7486  2.9518   2 
   1 -10  -4 12.2770  4.6280   3 
  -1  10  -4 9.62428 3.97733   1 
  -1 -10   4 5.85668 3.64317   3 
   1  10   4 8.55005 3.12969   2 
  -2 -10  -4 53.5001  6.8824   3 
  -2  10   4 58.4155  6.3453   1 
   2 -10   4 49.1884  6.5179   3 
   2  10  -4 49.2090  6.0188   1 
   2  10  -4 51.8525  6.1370   2 
  -2  10   4 58.2252  5.2522   2 
   2 -10  -4 55.4267  7.2418   3 
  -2  10  -4 54.6625  4.6755   2 
   2  10   4 47.9083  6.0774   2 
  -2 -10   4 51.8302  6.2460   3 
  -2  10  -4 59.8901  6.4118   1 
  -3  10   4 121.652   9.001   1 
   3  10  -4 94.3013  8.4158   2 
   3  10  -4 110.361   8.851   1 
  -3  10   4 112.894   7.374   2 
  -3 -10  -4 121.324   9.780   3 
   3 -10   4 106.448   9.390   3 
  -3 -10   4 101.753   8.686   3 
   3  10   4 101.974   8.975   2 
  -3  10  -4 143.321  10.291   1 
   3 -10  -4 122.516  10.237   3 
  -3  10  -4 113.567   6.630   2 
   4  10  -4 12.7774  4.6058   2 
  -4  10   4 10.7860  2.4683   2 
  -4  10   4 8.67935 4.22266   1 
   4 -10   4 2.27183 4.36832   3 
  -4 -10  -4 14.9086  5.1645   3 
  -4 -10   4 6.66262 3.75804   3 
   4  10   4 12.6891  4.3318   2 
  -4  10  -4 12.1522  4.5184   1 
   4 -10  -4 12.5402  5.2235   3 
  -5  10   4 36.0510  5.8926   1 
  -5 -10  -4 32.5195  6.3931   3 
   5  10  -4 30.6489  6.0209   2 
   5 -10   4 30.5183  6.6425   3 
  -5 -10   4 36.5200  6.1074   3 
  -5  10  -4 31.1949  5.6402   1 
   5  10   4 25.2667  5.6192   2 
   5 -10  -4 32.0979  6.6791   3 
  -6  10   4 85.1474  8.5613   1 
   6  10  -4 68.2337  8.4305   2 
  -6 -10  -4 83.7530  9.2160   3 
   6 -10   4 80.7953  9.2088   3 
  -6  10  -4 84.2292  8.1668   1 
   6 -10  -4 76.2466  9.5063   3 
   6  10   4 80.8049  8.8660   2 
  -6 -10   4 85.3864  8.5946   3 
  -7 -10  -4 46.3620  7.9489   3 
  -7  10   4 59.3610  7.6998   1 
   7  10  -4 51.8176  8.2599   2 
   7 -10   4 84.7356  9.7496   3 
  -7 -10   4 44.6325  7.1240   3 
  -7  10  -4 69.0123  7.7043   1 
   7  10   4 50.6713  7.8221   2 
   7 -10  -4 55.2624  8.7941   3 
   8  10  -4 40.4699  8.0263   2 
   8 -10   4 52.0398  8.7532   3 
  -8 -10  -4 48.7540  8.3128   3 
  -8  10   4 42.9757  7.3682   1 
   8  10   4 34.6487  7.0471   2 
  -8  10  -4 52.3361  7.0580   1 
   8 -10  -4 36.3731  8.1623   3 
  -8 -10   4 41.0583  7.4243   3 
  -9 -10  -4 22.2769  6.6888   3 
  -9  10   4 33.8425  7.0492   1 
   9  10  -4 15.8187  6.2508   2 
   9 -10   4 24.0723  7.5653   3 
   9 -10  -4 17.8868  6.9853   3 
  -9  10  -4 24.5314  5.9197   1 
   9  10   4 28.4719  6.6830   2 
  -9 -10   4 24.8300  6.6855   3 
 -10  10   4 11.5501  5.7666   1 
  10 -10   4 14.7327  6.5689   3 
 -10 -10  -4 10.0337  5.9811   3 
  10  10  -4 9.79716 5.90944   2 
  10 -10  -4 4.30907 6.21591   3 
  10  10   4 1.74197 4.99778   2 
 -10  10  -4 1.95487 4.53828   1 
 -10 -10   4 14.7733  6.1525   3 
  11 -10   4 20.8969  7.5014   3 
  11  10  -4 11.9486  6.0411   2 
 -11  10   4 19.7411  6.2758   1 
 -11 -10  -4 7.48377 5.48697   3 
 -11  10  -4 10.0425  5.0657   1 
 -11 -10   4 4.84093 6.00243   3 
  11 -10  -4 0.21191 5.84741   3 
  11  10   4 4.75551 5.22180   2 
  12  10  -4 6.60326 5.97912   2 
  12 -10   4 3.05968 6.53674   3 
 -12  10   4 10.5651  6.0268   1 
 -12 -10  -4 9.42691 6.13051   3 
 -12  10  -4 13.0335  5.3326   1 
  12 -10  -4 9.10597 6.56477   3 
  12  10   4 18.0849  6.2489   2 
 -12 -10   4 7.65363 6.12217   3 
   0  11   4 14.9857  3.8906   2 
   0  11  -4 14.0079  4.6744   1 
   0 -11   4 17.6586  4.8701   3 
   0  11  -4 14.7793  3.6635   2 
   0 -11  -4 21.2131  5.5756   3 
   1  11  -4 14.4788  4.6491   1 
  -1  11   4 13.4958  3.5126   2 
   1  11  -4 16.2059  3.9041   2 
  -1  11   4 14.6437  4.3456   1 
   1 -11   4 16.0855  5.0016   3 
  -1 -11  -4 12.8100  5.1240   3 
  -1  11  -4 16.1597  3.5638   2 
   1 -11  -4 8.94638 4.99356   3 
  -1 -11   4 13.1096  4.7871   3 
  -1  11  -4 10.6884  4.2198   1 
   1  11   4 12.4473  3.9844   2 
  -2 -11  -4 143.406  11.680   3 
   2 -11   4 167.434  11.877   3 
   2  11  -4 142.498  10.605   2 
  -2  11   4 179.220  11.318   1 
   2  11  -4 149.371  10.860   1 
  -2  11   4 184.119  10.356   2 
  -2 -11   4 163.132  11.643   3 
  -2  11  -4 163.491   9.518   2 
  -2  11  -4 181.875  11.614   1 
   2  11   4 152.719  11.057   2 
   2 -11  -4 164.412  12.591   3 
  -3 -11  -4 63.6263  7.8985   3 
   3 -11   4 52.9876  7.2134   3 
   3  11  -4 68.7514  7.7413   2 
  -3  11   4 57.8280  6.9248   1 
  -3  11   4 49.9681  5.0275   2 
   3 -11  -4 64.9113  8.5876   3 
  -3  11  -4 49.1208  6.5897   1 
  -3 -11   4 52.9078  6.8231   3 
   3  11   4 46.6814  6.6477   2 
  -4 -11  -4 59.1389  7.9830   3 
   4 -11   4 64.3625  8.1519   3 
  -4  11   4 54.9888  7.2484   1 
   4  11  -4 72.6182  8.2652   2 
   4  11   4 46.6819  7.0082   2 
   4 -11  -4 60.0885  8.4340   3 
  -4 -11   4 56.2262  7.0493   3 
  -4  11  -4 59.1664  7.0990   1 
   5  11  -4 4.64065 3.98656   2 
   5 -11   4 3.55319 5.06599   3 
  -5 -11  -4 6.54971 4.86415   3 
  -5  11   4 -3.0868  3.7396   1 
   5  11   4 3.98352 4.07083   2 
   5 -11  -4 8.10022 5.32763   3 
  -5  11  -4 1.91605 4.11765   1 
  -5 -11   4 -6.5891  3.6102   3 
   6  11  -4 35.2569  6.8311   2 
  -6 -11  -4 31.6409  6.6553   3 
  -6  11   4 21.1832  5.6010   1 
   6 -11   4 31.4244  7.1940   3 
  -6 -11   4 21.6355  5.9741   3 
  -6  11  -4 25.2249  5.5418   1 
   6  11   4 27.4241  6.0058   2 
   6 -11  -4 26.8174  7.1187   3 
   7  11  -4 33.8480  7.1961   2 
  -7 -11  -4 34.8273  7.2365   3 
   7 -11   4 31.8757  7.4400   3 
  -7  11   4 33.1776  7.7004   1 
  -7 -11   4 31.5390  6.7364   3 
   7  11   4 23.0145  6.0168   2 
   7 -11  -4 32.2299  7.6911   3 
  -7  11  -4 34.7769  6.4769   1 
  -8 -11  -4 27.7586  7.2016   3 
   8  11  -4 26.6139  7.1850   2 
  -8  11   4 17.1866  6.1053   1 
   8 -11   4 10.3905  6.4875   3 
  -8  11  -4 18.1989  5.4023   1 
   8  11   4 31.4647  7.2902   2 
  -8 -11   4 30.2636  6.8883   3 
   8 -11  -4 20.5033  7.0415   3 
  -9 -11  -4 10.6996  5.7683   3 
   9  11  -4 6.72093 5.71504   2 
  -9  11   4 22.6445  6.2727   1 
   9 -11   4 24.2549  7.4102   3 
  -9  11  -4 23.4252  5.9199   1 
  -9 -11   4 10.9601  5.9687   3 
   9  11   4 16.0434  5.8596   2 
   9 -11  -4 33.1448  8.3118   3 
  10 -11   4 59.2136 10.7316   3 
 -10 -11  -4 40.9152  8.6883   3 
 -10  11   4 46.7089  8.2182   1 
  10  11  -4 49.1151  9.5965   2 
  10 -11  -4 42.5870  9.5763   3 
 -10  11  -4 54.1590  8.0010   1 
  10  11   4 33.6544  7.8721   2 
 -10 -11   4 43.6252  8.1082   3 
  11  11  -4 12.3306  6.5801   2 
  11 -11   4 26.6495  8.2257   3 
 -11  11   4 30.9379  7.2043   1 
 -11 -11  -4 26.1283  7.3281   3 
  11  11   4 15.4928  6.0164   2 
 -11  11  -4 15.5796  5.7715   1 
 -11 -11   4 16.9686  7.0552   3 
  11 -11  -4 31.2993  8.5599   3 
 -12  11   4 14.2708  6.0387   1 
  12 -11   4 17.2511  7.2612   3 
 -12 -11  -4 24.8788  7.6485   3 
  12  11  -4 12.1987  6.0951   2 
  12 -11  -4 20.4731  7.0595   3 
  12  11   4 17.0511  6.6298   2 
 -12  11  -4 16.3789  5.8010   1 
 -12 -11   4 22.4620  7.2865   3 
   0 -12   4 6.13374 4.21703   3 
   0 -12  -4 5.27455 4.55198   3 
   0  12  -4 1.66648 3.78471   1 
   0  12   4 2.92884 2.96881   2 
   0  12  -4 -0.3785  2.4492   2 
  -1 -12  -4 0.76389 4.31059   3 
   1  12  -4 4.02094 3.25666   2 
   1  12  -4 1.36369 3.59201   1 
   1 -12   4 4.91512 4.55374   3 
  -1  12   4 4.83506 2.91000   2 
  -1  12  -4 4.11950 4.10165   1 
   1 -12  -4 -1.3000  4.2118   3 
   1  12   4 1.24157 3.01159   2 
  -1  12  -4 2.17574 2.56377   2 
  -1 -12   4 5.88711 4.34914   3 
   2  12  -4 41.8716  6.2783   2 
  -2 -12  -4 37.3699  7.2375   3 
   2 -12   4 45.7437  6.9478   3 
  -2  12   4 47.4431  5.3788   2 
  -2  12  -4 52.4792  5.1453   2 
   2 -12  -4 54.6281  8.1302   3 
   2  12   4 42.9598  6.5000   2 
  -2  12  -4 48.2187  6.7842   1 
  -2 -12   4 63.3709  7.3982   3 
   3  12  -4 33.4766  6.2091   2 
  -3  12   4 26.6658  4.1970   2 
   3 -12   4 25.9879  6.3046   3 
  -3 -12  -4 25.5318  6.3760   3 
   3  12   4 27.0540  5.4985   2 
   3 -12  -4 16.8803  6.0830   3 
  -3 -12   4 22.3935  5.7572   3 
  -3  12  -4 25.5533  5.6452   1 
   4 -12   4 107.420  10.721   3 
  -4  12   4 114.744  10.259   1 
  -4 -12  -4 128.728  11.032   3 
   4  12  -4 128.850  11.128   2 
   4  12   4 129.483  10.636   2 
  -4  12  -4 111.469  10.005   1 
   4 -12  -4 104.657  11.079   3 
  -4 -12   4 118.771  10.292   3 
   5  12  -4 19.0866  5.5118   2 
  -5 -12  -4 26.5823  6.7101   3 
   5 -12   4 30.3081  6.9521   3 
  -5  12   4 29.6764  6.3949   1 
   5 -12  -4 17.9518  6.9913   3 
  -5 -12   4 27.4764  6.4180   3 
  -5  12  -4 16.4250  5.2820   1 
   5  12   4 24.7414  5.7893   2 
   6 -12   4 19.1935  7.2855   3 
   6  12  -4 28.8250  6.2724   2 
  -6  12   4 17.6383  6.0483   1 
  -6 -12  -4 16.6065  6.3210   3 
  -6 -12   4 24.9583  6.5997   3 
  -6  12  -4 19.5477  5.6998   1 
   6 -12  -4 19.2034  6.6675   3 
   6  12   4 31.1668  6.8578   2 
   7  12  -4 13.8362  5.6845   2 
  -7 -12  -4 11.3717  5.8988   3 
   7 -12   4 15.3709  7.0315   3 
  -7  12   4 16.7232  5.7652   1 
  -7 -12   4 14.4132  5.8089   3 
   7  12   4 21.6636  6.1115   2 
  -7  12  -4 12.7957  5.5720   1 
   7 -12  -4 19.0507  6.8354   3 
   8 -12   4 13.4453  7.2057   3 
   8  12  -4 11.0142  5.6367   2 
  -8 -12  -4 12.4763  6.2719   3 
  -8  12   4 10.0339  5.4307   1 
  -8  12  -4 17.9396  6.1460   1 
   8  12   4 16.3829  5.9759   2 
   8 -12  -4 10.4611  7.5221   3 
  -8 -12   4 10.6364  5.8630   3 
   9  12  -4 11.5996  6.2628   2 
  -9 -12  -4 28.9354  7.4408   3 
  -9  12   4 14.5199  6.4927   1 
   9 -12   4 21.6759  7.7708   3 
  -9 -12   4 14.4040  6.4992   3 
   9 -12  -4 14.0271  7.6338   3 
  -9  12  -4 22.0250  6.3964   1 
   9  12   4 14.3361  6.3164   2 
  10 -12   4 11.0046  6.7893   3 
 -10  12   4 3.23008 5.36162   1 
  10  12  -4 -0.5019  4.8761   2 
 -10 -12  -4 -3.3554  4.8265   3 
  10  12   4 6.71974 5.47318   2 
 -10 -12   4 9.26951 6.12611   3 
  10 -12  -4 1.33139 6.63046   3 
 -10  12  -4 1.98538 4.36879   1 
  11  12  -4 11.3703  6.3055   2 
  11 -12   4 -7.3593  5.6544   3 
 -11 -12  -4 -2.4385  5.3641   3 
 -11  12   4 1.84911 5.30490   1 
 -11 -12   4 13.8228  6.7558   3 
 -11  12  -4 6.44379 5.07430   1 
  11 -12  -4 7.85382 7.11495   3 
  11  12   4 4.23796 5.55234   2 
   0  13  -4 6.39091 4.79500   1 
   0 -13   4 1.67865 4.51820   3 
   0 -13  -4 5.30222 5.02777   3 
   0  13   4 3.52579 3.15807   2 
   0  13  -4 -2.1927  2.4444   2 
  -1 -13  -4 84.9365  9.5489   3 
   1 -13   4 84.5100  9.0837   3 
   1  13  -4 67.5981  7.5461   2 
  -1  13   4 88.7486  7.7694   2 
  -1  13  -4 93.0172  9.0788   1 
   1  13   4 65.0660  7.7973   2 
  -1  13  -4 96.8842  7.4793   2 
  -1 -13   4 67.0813  8.4967   3 
   1 -13  -4 77.4069  9.7110   3 
   2  13  -4 20.3773  5.0472   2 
  -2 -13  -4 32.8745  7.2081   3 
   2 -13   4 22.5190  6.2704   3 
  -2  13   4 27.1566  4.5633   2 
  -2  13  -4 30.3234  6.3478   1 
  -2 -13   4 23.9796  6.2684   3 
   2  13   4 22.9418  5.4346   2 
   2 -13  -4 14.9880  5.9449   3 
  -3 -13  -4 31.2342  7.0947   3 
   3 -13   4 25.8664  6.5524   3 
   3  13  -4 33.3363  6.1444   2 
  -3 -13   4 36.4210  6.8263   3 
  -3  13  -4 27.4221  6.3285   1 
   3  13   4 32.3587  6.1218   2 
   3 -13  -4 27.4930  7.5021   3 
  -4 -13  -4 1.19440 4.80486   3 
   4  13  -4 4.70814 4.03070   2 
   4 -13   4 -2.6800  4.5508   3 
   4  13   4 6.85538 4.09833   2 
  -4  13  -4 2.12101 4.39374   1 
  -4 -13   4 0.51772 4.62750   3 
   4 -13  -4 -0.5689  4.8983   3 
  -5 -13  -4 2.44171 5.33594   3 
   5  13  -4 8.34672 4.76071   2 
   5 -13   4 8.30883 5.86502   3 
  -5 -13   4 8.70008 5.51736   3 
   5 -13  -4 9.14501 6.07050   3 
   5  13   4 15.8617  5.1028   2 
  -5  13  -4 9.91272 4.94882   1 
  -6 -13  -4 5.15836 5.90109   3 
   6  13  -4 11.3795  5.4182   2 
   6 -13   4 10.0371  6.0594   3 
  -6 -13   4 9.47412 5.54000   3 
   6 -13  -4 12.1345  6.9198   3 
   6  13   4 7.02443 4.89048   2 
  -6  13  -4 6.25677 5.01279   1 
  -7 -13  -4 53.4722  9.1269   3 
   7 -13   4 54.4185  9.6814   3 
   7  13  -4 55.4450  9.0475   2 
  -7 -13   4 62.7786  9.0310   3 
   7  13   4 46.3497  8.5465   2 
  -7  13  -4 63.4600  8.4759   1 
   7 -13  -4 59.7292 10.0518   3 
   8 -13   4 19.5718  7.5679   3 
   8  13  -4 10.0926  6.1562   2 
  -8 -13  -4 18.7729  6.7142   3 
   8 -13  -4 20.4987  7.5868   3 
  -8  13  -4 18.3131  5.9258   1 
  -8 -13   4 10.7085  5.7406   3 
   8  13   4 15.0533  5.9577   2 
  -9 -13  -4 4.35951 6.03935   3 
   9  13  -4 10.6355  6.3774   2 
   9 -13   4 12.2985  7.0976   3 
  -9  13  -4 -0.9509  4.5213   1 
   9  13   4 9.32684 5.29806   2 
   9 -13  -4 11.0275  6.8885   3 
  -9 -13   4 3.76713 5.27722   3 
  10  13  -4 25.8403  7.2556   2 
 -10 -13  -4 9.34887 6.52458   3 
  10 -13   4 17.6917  8.5642   3 
  10 -13  -4 23.1077  8.1429   3 
 -10 -13   4 21.8103  6.8168   3 
 -10  13  -4 26.6552  6.9483   1 
  10  13   4 21.5938  6.9422   2 
  11  13  -4 42.2106  9.0545   2 
 -11 -13  -4 44.6957  9.3082   3 
  11 -13   4 34.8628  9.3550   3 
  11  13   4 42.7583  8.6147   2 
  11 -13  -4 36.8872  9.3431   3 
 -11  13  -4 21.7792  6.5287   1 
 -11 -13   4 55.1044 10.1243   3 
   0 -14   4 31.9730  7.2540   3 
   0 -14  -4 45.3067  8.2915   3 
   0  14   4 39.1255  6.0652   2 
   0  14  -4 41.0692  6.0604   2 
  -1 -14  -4 35.0122  7.3605   3 
   1  14  -4 33.7883  5.6916   2 
  -1  14   4 25.3049  4.8386   2 
   1 -14   4 25.9106  6.6971   3 
   1  14   4 29.2665  5.7127   2 
   1 -14  -4 36.3891  7.6476   3 
  -1 -14   4 39.6039  7.3643   3 
  -1  14  -4 24.1020  4.5377   2 
  -2  14   4 20.4258  4.2517   2 
   2 -14   4 23.2930  6.7605   3 
   2  14  -4 38.7904  6.3557   2 
  -2 -14  -4 31.8376  7.3265   3 
  -2 -14   4 25.4827  6.6487   3 
  -2  14  -4 22.8212  6.3236   1 
   2 -14  -4 27.0960  7.2333   3 
   2  14   4 28.8726  5.8841   2 
  -3 -14  -4 5.15169 5.45154   3 
   3  14  -4 16.4581  5.0040   2 
   3 -14   4 9.30969 5.97856   3 
   3  14   4 10.0951  4.6553   2 
  -3 -14   4 11.9815  5.8762   3 
  -3  14  -4 14.3668  5.7365   1 
   3 -14  -4 17.2118  6.6603   3 
   4  14  -4 14.5381  5.4743   2 
  -4 -14  -4 8.55009 6.14652   3 
   4 -14   4 16.5568  6.6599   3 
   4  14   4 20.2245  5.7771   2 
   4 -14  -4 14.7944  6.9066   3 
  -4 -14   4 9.68206 5.57933   3 
  -4  14  -4 18.3555  5.8915   1 
  -5 -14  -4 32.3373  7.6755   3 
   5  14  -4 34.9214  7.0840   2 
   5 -14   4 42.0367  8.2074   3 
   5 -14  -4 22.0851  7.8012   3 
  -5  14  -4 59.3534  8.4545   1 
   5  14   4 37.1217  7.1387   2 
  -5 -14   4 28.0879  7.0071   3 
   6  14  -4 19.3304  6.8081   2 
   6 -14   4 14.7865  7.0583   3 
  -6 -14  -4 15.6100  6.6776   3 
  -6 -14   4 22.9765  6.5529   3 
   6  14   4 20.7616  5.8949   2 
   6 -14  -4 17.0275  7.2593   3 
  -6  14  -4 22.1710  6.5633   1 
   7 -14   4 -2.6917  5.8681   3 
   7  14  -4 -1.0870  4.8170   2 
  -7 -14  -4 10.0992  6.7087   3 
   7  14   4 6.83156 5.26110   2 
   7 -14  -4 0.72224 6.24827   3 
  -7 -14   4 3.75257 5.32350   3 
  -7  14  -4 7.02146 5.37807   1 
   8 -14   4 5.67017 6.46930   3 
   8  14  -4 -3.0696  5.0488   2 
  -8 -14  -4 15.9809  6.9302   3 
  -8 -14   4 3.38758 5.43623   3 
   8  14   4 2.71615 5.16019   2 
   8 -14  -4 11.5959  6.7480   3 
  -8  14  -4 13.0342  5.6184   1 
   9  14  -4 8.48945 5.99239   2 
  -9 -14  -4 4.43881 5.53235   3 
   9 -14   4 4.40408 6.71538   3 
   9 -14  -4 -0.8969  5.9702   3 
  -9 -14   4 -0.3314  5.4396   3 
   9  14   4 -0.2151  4.3439   2 
  -9  14  -4 0.53374 5.06531   1 
  10 -14   4 -3.5556  6.3542   3 
  10  14  -4 -1.6836  4.7607   2 
 -10 -14  -4 2.21937 5.51817   3 
  10  14   4 10.7105  5.6868   2 
  10 -14  -4 8.08117 6.62598   3 
 -10  14  -4 -2.3672  4.6924   1 
 -10 -14   4 -1.4994  4.9929   3 
   0  15  -4 11.8750  4.3420   2 
   0 -15   4 12.1778  6.0343   3 
   0 -15  -4 22.2662  6.8537   3 
   0  15   4 14.0043  4.4010   2 
   1  15  -4 19.3174  5.2200   2 
  -1 -15  -4 7.16593 6.05577   3 
   1 -15   4 10.7495  6.0785   3 
  -1  15   4 10.6977  4.0078   2 
  -1 -15   4 16.1384  5.8851   3 
   1 -15  -4 12.1341  6.2114   3 
   1  15   4 16.7937  4.9917   2 
   2 -15   4 25.7276  7.1216   3 
   2  15  -4 13.1743  4.9391   2 
  -2 -15  -4 21.6201  6.7921   3 
  -2 -15   4 17.0495  5.9376   3 
   2 -15  -4 15.1782  6.4615   3 
   2  15   4 12.8689  4.9778   2 
   3 -15   4 38.6374  8.2415   3 
  -3 -15  -4 52.2378  9.0117   3 
   3  15  -4 49.7592  7.7429   2 
   3  15   4 54.1477  7.8121   2 
   3 -15  -4 40.0238  8.6871   3 
  -3 -15   4 47.1837  8.1768   3 
  -4 -15  -4 20.6483  6.9704   3 
   4  15  -4 18.9395  6.0779   2 
   4 -15   4 33.8980  7.7565   3 
   4  15   4 26.9110  6.1167   2 
  -4 -15   4 11.2470  6.3322   3 
   4 -15  -4 15.1474  7.0102   3 
  -4  15  -4 12.6830  5.3698   1 
  -5 -15  -4 -0.4027  5.3996   3 
   5  15  -4 -1.8664  4.6204   2 
   5 -15   4 2.61031 5.75113   3 
  -5 -15   4 8.12725 5.82589   3 
   5 -15  -4 4.74029 6.68403   3 
  -5  15  -4 12.4802  6.0223   1 
   5  15   4 8.32910 4.41602   2 
   6  15  -4 40.8248  7.9113   2 
   6 -15   4 27.6329  7.8911   3 
  -6 -15  -4 29.4144  7.9243   3 
   6 -15  -4 25.1304  8.0659   3 
  -6  15  -4 20.5361  6.7255   1 
  -6 -15   4 33.0447  7.6406   3 
   6  15   4 26.2440  6.7509   2 
  -7 -15  -4 26.4365  7.5444   3 
   7  15  -4 18.8940  6.4808   2 
   7 -15   4 21.1128  7.7557   3 
  -7 -15   4 19.1375  6.8891   3 
  -7  15  -4 18.5100  6.5658   1 
   7  15   4 14.9753  5.7252   2 
   7 -15  -4 7.97234 7.40897   3 
   8  15  -4 8.71395 5.99357   2 
   8 -15   4 2.45228 6.15080   3 
  -8 -15  -4 1.70686 5.41005   3 
   8 -15  -4 24.1250  8.2034   3 
  -8  15  -4 15.0088  6.6686   1 
   8  15   4 4.18407 4.82154   2 
  -8 -15   4 15.6399  6.6934   3 
  -9 -15  -4 7.12761 6.60568   3 
   9  15  -4 15.6959  7.5377   2 
   9 -15   4 3.42744 6.28952   3 
   9  15   4 18.8711  6.9241   2 
  -9 -15   4 10.2923  6.1554   3 
   9 -15  -4 12.5020  6.8688   3 
  -9  15  -4 11.3374  6.0865   1 
   0 -16  -4 77.7453 10.8470   3 
   0  16   4 97.4735  9.2986   2 
   0 -16   4 90.0319 10.6241   3 
   1 -16   4 10.9162  6.3748   3 
   1  16  -4 30.3105  6.0244   2 
  -1 -16  -4 17.3205  7.0429   3 
  -1 -16   4 5.61260 6.10526   3 
   1  16   4 19.0812  5.0537   2 
   1 -16  -4 14.2650  6.7897   3 
  -2 -16  -4 23.7757  7.5380   3 
   2  16  -4 44.1361  7.4836   2 
   2 -16   4 39.4552  8.4238   3 
   2  16   4 21.0259  5.4533   2 
  -2 -16   4 35.8435  7.8127   3 
   2 -16  -4 34.5195  8.6338   3 
  -3 -16  -4 55.6189  9.6030   3 
   3 -16   4 62.9736 10.0082   3 
   3  16  -4 59.2541  8.7257   2 
   3 -16  -4 58.8186 10.0319   3 
  -3 -16   4 44.9393  8.4693   3 
   3  16   4 59.0207  8.5314   2 
   4  16  -4 37.8078  7.6166   2 
   4 -16   4 31.7766  8.0285   3 
  -4 -16  -4 22.8594  7.4613   3 
   4  16   4 17.7180  5.8554   2 
   4 -16  -4 13.3924  7.0257   3 
  -4 -16   4 21.8057  7.0035   3 
   5 -16   4 41.1849  9.3088   3 
   5  16  -4 51.7489  8.6509   2 
  -5 -16  -4 45.9859  9.9251   3 
   5 -16  -4 44.8780  9.5101   3 
   5  16   4 40.7268  8.0391   2 
  -5 -16   4 35.3920  8.0776   3 
   6  16  -4 22.1231  6.6640   2 
  -6 -16  -4 20.0576  7.5004   3 
   6 -16   4 14.4294  7.4923   3 
   6  16   4 17.1014  5.9863   2 
  -6 -16   4 33.5456  7.9688   3 
   6 -16  -4 29.7368  8.6412   3 
   7  16  -4 10.8514  5.3054   2 
  -7 -16  -4 12.4527  6.5491   3 
   7 -16   4 16.7276  7.4748   3 
  -7  16  -4 20.2409  6.7636   1 
  -7 -16   4 14.5247  6.9128   3 
   7  16   4 10.9864  6.0486   2 
   7 -16  -4 4.25216 6.72796   3 
   8  16  -4 23.6013  7.0144   2 
  -8 -16  -4 36.4239  8.7472   3 
   8 -16   4 44.4755  9.6549   3 
  -8  16  -4 15.1462  6.3083   1 
   8  16   4 24.7727  7.3861   2 
   8 -16  -4 46.4545  9.8966   3 
  -8 -16   4 18.1194  7.3791   3 
   0  17   4 88.1696  9.2223   2 
   0 -17   4 87.2826 11.0440   3 
   0 -17  -4 85.2822 11.4863   3 
  -1 -17  -4 19.3772  7.3692   3 
   1  17  -4 9.57497 4.64405   2 
   1 -17   4 6.50355 6.39557   3 
   1 -17  -4 9.69422 6.77135   3 
  -1 -17   4 18.1013  6.9416   3 
   1  17   4 16.3789  5.0417   2 
   2 -17   4 22.8533  7.3384   3 
   2  17  -4 18.9357  5.4976   2 
  -2 -17  -4 19.2501  8.4561   3 
   2 -17  -4 22.3993  7.7618   3 
   2  17   4 21.8540  5.2699   2 
  -2 -17   4 17.8411  7.1189   3 
  -3 -17  -4 17.8262  7.0874   3 
   3  17  -4 27.0319  6.5738   2 
   3 -17   4 27.2339  7.9449   3 
   3 -17  -4 20.0237  7.8115   3 
   3  17   4 22.1792  5.7205   2 
  -3 -17   4 34.7839  8.0961   3 
   4 -17   4 25.0981  7.8248   3 
   4  17  -4 12.7921  5.3313   2 
  -4 -17  -4 12.5813  7.0764   3 
  -4 -17   4 14.6756  6.8836   3 
   4 -17  -4 22.3249  7.8208   3 
   4  17   4 11.8080  5.2008   2 
  -5 -17  -4 8.31169 6.10768   3 
   5 -17   4 8.61949 6.18893   3 
   5  17  -4 8.11610 5.72092   2 
   5  17   4 13.5989  5.7379   2 
  -5 -17   4 13.0794  6.6539   3 
   5 -17  -4 10.6340  6.7908   3 
  -6 -17  -4 26.1360  7.5888   3 
   6  17  -4 20.6659  6.4833   2 
   6 -17   4 16.2644  7.3567   3 
  -6 -17   4 4.23925 6.50756   3 
   6  17   4 17.3132  5.5052   2 
   6 -17  -4 -2.5611  5.9820   3 
   7 -17   4 7.08018 6.84886   3 
   7  17  -4 9.59739 5.88799   2 
  -7 -17  -4 9.09855 6.34445   3 
   7 -17  -4 17.4234  8.1474   3 
   7  17   4 19.1496  6.0371   2 
  -7 -17   4 11.7177  6.9253   3 
   0 -18   4 -7.7021  5.5572   3 
   0 -18  -4 5.83506 6.38999   3 
  -1 -18  -4 23.6372  7.7597   3 
   1 -18   4 33.9910  8.8080   3 
  -1 -18   4 21.9625  7.9004   3 
   1 -18  -4 29.4253  8.6184   3 
   1  18   4 25.9783  5.7735   2 
   2 -18   4 31.5271  8.5582   3 
   2  18  -4 35.4775  7.0933   2 
  -2 -18  -4 33.0044  8.7550   3 
   2  18   4 26.6168  6.2730   2 
   2 -18  -4 33.0805  9.1396   3 
  -2 -18   4 36.2656  8.7407   3 
   3 -18   4 3.86887 6.41801   3 
  -3 -18  -4 7.22221 6.12003   3 
   3  18  -4 0.26450 4.22134   2 
  -3 -18   4 6.89262 6.44459   3 
   3  18   4 9.12000 4.71511   2 
   3 -18  -4 7.44518 7.16198   3 
  -4 -18  -4 24.2122  8.3154   3 
   4  18  -4 25.8229  7.2099   2 
   4 -18   4 19.3936  7.7369   3 
   4  18   4 21.3643  6.1545   2 
  -4 -18   4 15.0783  7.4760   3 
   4 -18  -4 35.0717  9.6884   3 
  -5 -18  -4 -2.6249  5.6419   3 
   5 -18   4 4.01852 6.63005   3 
   5  18  -4 4.25538 4.44715   2 
   5 -18  -4 10.0654  6.5949   3 
  -5 -18   4 1.52028 6.59473   3 
   5  18   4 7.99940 5.14352   2 
   6  18  -4 11.7655  5.0535   2 
  -6 -18  -4 17.3713  7.4688   3 
   6 -18   4 6.91925 6.44350   3 
   6 -18  -4 18.2635  7.4895   3 
  -6 -18   4 18.8929  7.2930   3 
   6  18   4 18.4525  6.3170   2 
   0 -19  -4 -2.8948  5.9264   3 
   0 -19   4 -2.9496  5.9785   3 
   1 -19   4 12.8495  7.0713   3 
  -1 -19  -4 21.0805  8.1643   3 
  -1 -19   4 16.6732  7.6799   3 
   1 -19  -4 12.6053  6.8233   3 
  -2 -19  -4 8.59350 6.14254   3 
   2 -19   4 12.2048  7.2004   3 
  -2 -19   4 8.60161 7.35902   3 
   2 -19  -4 24.4018  7.2633   3 
   2  19   4 7.73714 4.22758   2 
   3 -19   4 4.90559 7.02444   3 
   3  19  -4 4.49632 4.02418   2 
  -3 -19  -4 4.92157 6.49244   3 
  -3 -19   4 1.14675 6.03306   3 
   3  19   4 2.06450 3.78171   2 
   3 -19  -4 12.4573  6.9406   3 
   4 -19   4 0.41862 6.78171   3 
  -4 -19  -4 3.64171 5.83386   3 
   4  19  -4 -2.9083  4.1652   2 
   4 -19  -4 5.25164 6.39973   3 
   4  19   4 0.33212 3.60759   2 
  -4 -19   4 -3.7614  6.2051   3 
   0   0  -5 -1.2030  1.0621   3 
   0   0  -5 -0.4492  1.4019   1 
   0   0  -5 -1.3617  1.6317   2 
  -1   0  -5 68.1436  3.4216   1 
   1   0  -5 74.5966  4.5228   1 
   1   0  -5 66.6143  3.9178   3 
  -1   0  -5 73.2128  4.7242   2 
  -1   0  -5 67.6323  4.2154   3 
   1   0  -5 73.2844  4.8375   2 
  -2   0  -5 769.304  33.529   2 
   2   0  -5 749.575  33.828   2 
  -2   0  -5 770.742  33.989   3 
   2   0  -5 776.399  33.845   3 
   2   0  -5 789.664  32.181   1 
   3   0  -5 79.3912  5.6001   2 
   3   0  -5 79.7839  5.6362   1 
   3   0  -5 79.2015  5.6111   3 
  -3   0  -5 87.6720  5.2075   2 
  -3   0  -5 83.1196  5.6724   3 
   4   0   5 372.688  17.254   2 
   4   0  -5 366.928  17.143   1 
   4   0  -5 367.733  17.984   3 
  -4   0  -5 369.534  18.107   3 
   4   0  -5 373.171  17.872   2 
  -5   0  -5 13.4178  3.4666   3 
   5   0  -5 9.24729 2.99997   2 
   5   0  -5 13.4073  3.5001   3 
   5   0   5 13.4844  2.5084   2 
  -5   0  -5 12.5212  2.0627   1 
  -5   0  -5 14.1259  2.1360   1 
   6   0  -5 51.7899  5.2153   2 
  -6   0  -5 43.5623  3.7145   1 
   6   0   5 55.8283  4.4830   2 
   6   0  -5 54.1841  5.5629   3 
  -6   0  -5 48.1477  5.5999   3 
  -6   0  -5 50.5614  3.9690   1 
   7   0  -5 182.630  11.641   3 
   7   0   5 186.488  10.390   2 
  -7   0  -5 185.236   9.595   1 
   7   0  -5 191.962  11.191   2 
  -7   0  -5 184.246   9.566   1 
   7   0   5 172.180  11.975   3 
  -8   0   5 97.6783  7.8694   1 
  -8   0  -5 99.9226  6.7129   1 
   8   0  -5 88.2146  7.9336   2 
  -8   0  -5 99.3982  6.5500   1 
   8   0   5 105.376   9.040   3 
   8   0   5 104.224   7.308   2 
   8   0  -5 99.7424  8.8095   3 
   9   0  -5 51.1883  6.4431   2 
  -9   0  -5 47.0945  4.9911   1 
   9   0   5 48.8175  7.3589   3 
   9   0  -5 53.8184  7.2880   3 
   9   0   5 48.4720  5.5346   2 
  -9   0   5 42.4347  6.1850   1 
  10   0  -5 149.180  12.114   3 
 -10   0   5 177.128  11.657   1 
  10   0  -5 142.661  11.088   2 
  10   0   5 166.985  12.679   3 
 -10   0  -5 158.156   9.854   1 
  11   0   5 8.49882 5.54744   3 
 -11   0   5 7.88299 4.62731   1 
 -11   0  -5 12.2603  4.0771   1 
  11   0  -5 2.48691 4.43568   2 
  11   0  -5 7.01983 5.18106   3 
  12   0   5 21.7035  7.2811   3 
 -12   0  -5 35.3362  5.7331   1 
  12   0  -5 34.4623  7.5193   3 
 -12   0   5 27.4594  6.2158   1 
  13   0   5 14.8064  6.2791   3 
 -13   0  -5 6.82730 4.20141   1 
 -13   0   5 4.69692 4.75104   1 
  13   0  -5 9.52872 5.55699   3 
 -14   0   5 50.5177  8.2426   1 
  14   0   5 75.9570 10.9441   3 
  14   0  -5 39.3610  7.9908   3 
 -14   0  -5 49.4387  6.7009   1 
   0  -1  -5 499.619  21.490   3 
   0  -1  -5 486.433  19.940   1 
   0  -1  -5 476.202  21.622   2 
   0   1  -5 470.873  20.066   1 
   0   1  -5 471.587  21.439   2 
  -1   1   5 168.362   7.858   1 
  -1  -1  -5 163.346   8.284   3 
  -1  -1  -5 157.934   8.414   2 
   1   1  -5 164.143   7.503   3 
   1   1  -5 155.600   8.483   2 
  -1  -1  -5 164.026   7.047   1 
   1   1  -5 163.387   8.109   1 
   1  -1  -5 158.018   8.210   3 
  -1   1  -5 164.502   8.110   2 
   1  -1  -5 167.323   8.556   2 
  -1   1  -5 167.996   7.363   1 
   2   1  -5 685.356  29.712   1 
  -2  -1  -5 731.549  29.026   1 
  -2   1   5 738.616  29.680   1 
  -2  -1  -5 710.234  31.252   2 
  -2  -1  -5 701.936  31.632   3 
   2   1  -5 688.271  31.466   2 
   2   1  -5 716.570  31.169   3 
   2  -1  -5 726.112  32.812   3 
  -2   1  -5 756.985  32.164   2 
  -2   1  -5 751.062  30.010   1 
   2  -1  -5 733.309  32.577   2 
  -3  -1  -5 16.5203  2.9881   3 
   3   1  -5 20.0567  3.1493   2 
   3   1  -5 18.4454  3.0440   1 
   3  -1   5 25.1296  3.2909   3 
   3   1  -5 17.6853  2.9030   3 
  -3  -1  -5 21.9796  2.8399   2 
  -3   1   5 16.8672  2.8466   1 
  -3  -1  -5 16.8088  1.6662   1 
   3  -1  -5 22.2697  3.0365   2 
  -3   1  -5 23.4504  2.0751   1 
   3  -1  -5 24.9276  3.2498   3 
  -3   1  -5 25.0168  2.5048   2 
   4   1  -5 451.567  20.635   3 
   4  -1   5 436.879  19.556   2 
  -4   1   5 437.157  19.501   1 
   4   1  -5 423.144  20.468   2 
   4  -1   5 455.565  21.040   3 
   4   1  -5 441.697  19.645   1 
  -4  -1  -5 415.180  18.074   1 
  -4  -1  -5 409.715  20.718   3 
  -4   1  -5 444.536  18.544   1 
   4   1   5 409.113  20.442   2 
   4  -1  -5 458.673  20.700   2 
   4  -1  -5 458.642  21.171   3 
   5   1  -5 11.2768  3.1226   3 
  -5  -1  -5 10.9324  2.0230   1 
   5   1  -5 15.6471  3.3505   2 
  -5  -1  -5 11.0969  3.3791   3 
   5   1  -5 12.5724  3.0926   1 
  -5   1   5 6.32573 2.71818   1 
   5  -1   5 9.53981 1.98623   2 
   5  -1   5 11.9748  3.4979   3 
  -5   1  -5 5.88370 1.91464   1 
   5  -1  -5 7.92516 3.23157   3 
   5  -1  -5 12.8462  2.9634   2 
   5   1   5 16.9283  2.9022   2 
   6   1  -5 22.8414  3.9427   2 
  -6  -1  -5 23.0783  4.4122   3 
   6   1  -5 27.5576  4.1482   1 
  -6   1   5 28.2848  4.1590   1 
   6  -1   5 27.5297  3.0770   2 
   6   1  -5 23.6530  4.1193   3 
  -6  -1  -5 25.7395  2.9249   1 
   6  -1   5 34.3459  4.9521   3 
   6  -1  -5 28.3274  4.6195   3 
  -6   1  -5 28.8591  3.1775   1 
   6   1   5 26.4101  3.8181   2 
   6  -1  -5 29.4979  4.0339   2 
  -7  -1  -5 45.0008  4.1379   1 
   7  -1   5 57.8835  4.5021   2 
   7   1  -5 50.8970  5.7509   2 
   7   1  -5 52.1398  5.8491   3 
   7  -1   5 42.4763  6.0125   3 
  -7  -1  -5 47.8343  5.9913   3 
  -7   1  -5 47.8529  4.3277   1 
  -7   1  -5 49.9117  4.3686   1 
   7  -1  -5 51.3244  6.2142   3 
   7   1   5 50.3813  5.1339   2 
   7  -1  -5 48.2313  5.2646   2 
  -8   1   5 132.992   9.531   1 
   8   1  -5 137.615  10.194   3 
  -8  -1  -5 142.994   8.352   1 
   8   1  -5 147.023  11.435   2 
  -8  -1  -5 143.124  11.351   3 
   8  -1   5 141.833   8.669   2 
   8  -1   5 143.704  10.706   3 
  -8   1  -5 139.287   8.447   1 
   8  -1  -5 146.267  10.685   3 
  -8   1  -5 147.596   8.663   1 
   8  -1  -5 143.147   9.602   2 
   8   1   5 150.360   9.588   2 
  -9  -1  -5 129.540   8.554   1 
   9  -1   5 157.299  11.528   3 
   9  -1   5 149.432   9.014   2 
  -9   1   5 146.030  10.068   1 
   9   1  -5 127.028  10.070   2 
   9   1  -5 125.391  10.533   3 
   9  -1  -5 149.289  10.021   2 
   9   1   5 122.786  10.985   3 
   9   1   5 131.625   9.679   2 
  -9   1  -5 150.288   8.998   1 
   9  -1  -5 154.857  11.433   3 
  10   1  -5 91.4386  9.1200   2 
  10   1  -5 95.3279  9.9818   3 
 -10  -1  -5 114.176   8.215   1 
  10  -1   5 116.394  11.105   3 
 -10   1   5 130.444   9.600   1 
 -10  -1   5 95.4617  9.0775   1 
  10  -1  -5 124.506   9.555   2 
  10  -1  -5 124.229  11.232   3 
  10   1   5 109.439  11.102   3 
 -10   1  -5 131.011   8.598   1 
  10   1   5 113.035   8.900   2 
  11   1  -5 9.07476 5.01282   3 
  11  -1   5 19.4975  6.5247   3 
 -11   1   5 10.1272  4.9844   1 
 -11  -1  -5 8.84464 3.84638   1 
  11   1  -5 1.55876 4.29506   2 
 -11  -1   5 12.1825  4.9494   1 
  11  -1  -5 10.7581  5.4230   3 
  11   1   5 6.82602 5.42740   3 
 -11   1  -5 12.7055  4.0627   1 
  12  -1   5 7.03521 5.91223   3 
  12   1  -5 0.16562 4.77993   3 
 -12   1   5 2.73756 4.36606   1 
 -12  -1  -5 4.46013 3.78308   1 
 -12  -1   5 2.54615 4.69532   1 
  12  -1  -5 7.72681 5.41747   3 
  12   1   5 9.14668 6.01085   3 
 -12   1  -5 8.67509 4.22877   1 
  13   1  -5 11.0103  5.6456   3 
 -13   1   5 6.34530 5.02959   1 
  13  -1   5 20.9062  6.9486   3 
 -13  -1  -5 22.8105  5.1663   1 
 -13   1  -5 14.0222  4.9315   1 
 -13  -1   5 21.4379  6.2419   1 
  13   1   5 20.9271  7.0471   3 
 -14   1   5 14.7845  5.7236   1 
 -14  -1  -5 6.61656 4.04153   1 
  14   1  -5 -0.1916  4.3256   3 
  14  -1   5 3.05100 5.09850   3 
 -14  -1   5 4.96399 4.90582   1 
 -14   1  -5 -1.7116  3.7010   1 
  14   1   5 -0.7151  5.3297   3 
  14  -1  -5 -0.1077  4.1838   3 
   0  -2  -5 2741.08  116.24   2 
   0   2  -5 2726.12  116.04   2 
   0  -2  -5 2836.82  109.58   1 
   0  -2   5 2706.08  117.56   3 
   0  -2  -5 2769.48  117.76   3 
   0   2  -5 2713.25  109.69   1 
   1  -2   5 2518.70  106.29   3 
  -1   2   5 2385.26   99.44   1 
   1   2  -5 2526.44   99.65   1 
  -1  -2  -5 2493.30  105.43   2 
  -1  -2  -5 2560.21  106.82   3 
   1   2  -5 2486.56  105.43   2 
  -1  -2  -5 2436.80   99.03   1 
  -1  -2   5 2504.15  104.30   3 
  -1   2  -5 2464.95  103.09   2 
   1  -2  -5 2416.44  103.41   2 
   1  -2  -5 2401.63  104.79   3 
  -1   2  -5 2417.14   97.45   1 
   2   2  -5 196.313  10.607   2 
   2  -2   5 237.533  10.451   3 
  -2   2   5 217.056  10.101   1 
   2   2  -5 194.484  10.175   1 
  -2  -2  -5 201.463   8.909   1 
  -2  -2  -5 204.404  10.735   3 
  -2  -2  -5 188.458  10.321   2 
  -2  -2   5 213.533  10.474   3 
  -2   2  -5 224.170  10.278   2 
   2  -2  -5 208.889  11.079   3 
  -2   2  -5 227.017   9.839   1 
   2  -2  -5 222.184  11.021   2 
  -3  -2  -5 386.057  16.200   1 
   3   2  -5 390.261  17.593   1 
   3   2  -5 383.567  18.545   2 
  -3  -2  -5 381.368  18.239   2 
  -3   2   5 388.969  17.404   1 
  -3  -2  -5 392.986  18.786   3 
   3  -2   5 398.410  18.556   3 
  -3   2  -5 410.784  17.186   1 
  -3  -2   5 388.776  18.714   3 
   3  -2  -5 418.097  18.816   2 
   3  -2  -5 393.228  19.275   3 
  -3   2  -5 412.790  17.928   2 
   4   2  -5 44.8399  4.6107   2 
   4   2  -5 46.6697  4.4469   1 
  -4  -2  -5 51.1474  3.3415   1 
   4  -2   5 41.5137  4.6404   3 
  -4  -2  -5 54.1358  4.9815   3 
  -4   2   5 39.9158  4.3037   1 
   4   2   5 49.2552  4.4346   2 
   4  -2  -5 36.6922  3.9190   2 
   4  -2  -5 44.8760  4.7673   3 
  -4   2  -5 41.4741  3.3084   1 
  -4  -2   5 48.3052  4.2604   3 
   5  -2   5 66.4393  4.3357   2 
   5   2  -5 69.6955  5.9690   2 
  -5  -2  -5 72.4782  6.2115   3 
   5  -2   5 67.8986  6.2374   3 
  -5   2   5 74.2321  5.8667   1 
   5   2  -5 68.6079  5.8300   1 
  -5  -2  -5 76.1403  4.6183   1 
  -5   2  -5 63.8749  4.4871   1 
  -5  -2   5 81.0605  6.0577   3 
   5  -2  -5 67.7717  6.0597   3 
   5  -2  -5 60.8578  5.1737   2 
   5   2   5 64.2652  5.5584   2 
   6   2  -5 4.83568 2.92055   1 
   6   2  -5 3.87878 2.77668   2 
   6  -2   5 2.80825 1.39450   2 
   6  -2   5 2.71657 3.40475   3 
  -6  -2  -5 -1.2980  1.7612   1 
  -6  -2  -5 3.93671 3.20489   3 
   6   2  -5 0.50027 2.74586   3 
  -6   2   5 3.82881 2.92673   1 
   6  -2  -5 -0.6037  2.3199   2 
   6  -2  -5 5.92481 3.25791   3 
  -6   2  -5 -1.4211  1.9824   1 
   6   2   5 1.20122 2.42889   2 
   7  -2   5 13.1596  4.3985   3 
  -7   2   5 11.8408  3.9164   1 
  -7  -2  -5 19.7736  4.6656   3 
   7   2  -5 14.0790  4.0124   3 
   7   2  -5 16.4993  4.2222   2 
  -7  -2  -5 14.5345  2.8068   1 
   7  -2   5 13.4657  2.3850   2 
  -7   2  -5 8.94125 2.78388   1 
   7  -2  -5 6.78754 3.08670   2 
   7  -2  -5 8.48260 3.81876   3 
   7   2   5 13.4522  3.4107   2 
  -8   2   5 29.5668  5.2142   1 
   8   2  -5 28.9301  5.4671   3 
  -8  -2  -5 40.2109  4.1511   1 
  -8  -2  -5 58.0917 14.1374   3 
   8   2  -5 30.6555  5.4268   2 
   8  -2   5 39.1724  3.9657   2 
   8  -2   5 33.5444  6.1451   3 
   8  -2  -5 40.8350  6.2975   3 
   8  -2  -5 36.2504  4.9733   2 
  -8   2  -5 26.8264  4.0097   1 
   8   2   5 28.0642  4.9400   2 
   9   2  -5 202.628  13.678   3 
   9   2  -5 215.299  13.438   2 
   9  -2   5 206.108  14.295   3 
  -9  -2  -5 214.315  14.263   3 
  -9   2   5 219.548  13.208   1 
   9  -2  -5 198.298  13.917   3 
  -9   2  -5 207.494  11.599   1 
   9  -2  -5 209.117  12.596   2 
   9   2   5 223.393  13.178   2 
  10  -2   5 19.8341  6.3608   3 
  10   2  -5 20.2958  5.3434   2 
 -10   2   5 21.7215  5.5524   1 
  10   2  -5 25.1460  6.0277   3 
  10   2   5 25.9421  6.2922   3 
 -10   2  -5 16.3287  4.1695   1 
  10   2   5 25.0867  5.4085   2 
  10  -2  -5 11.3681  5.4205   3 
 -11   2   5 41.6223  7.0177   1 
  11   2  -5 30.2838  6.7725   2 
  11   2  -5 48.5008  7.8470   3 
 -11  -2  -5 37.1113  5.3866   1 
  11  -2   5 39.2438  7.8960   3 
  11   2   5 29.2543  7.4711   3 
  11  -2  -5 44.9287  8.0535   3 
 -11   2  -5 44.5826  6.0401   1 
  11   2   5 37.2194  6.4562   2 
  12  -2   5 12.7331  6.3734   3 
 -12  -2  -5 12.2469  4.3801   1 
  12   2  -5 2.19547 5.13522   3 
  12   2  -5 8.84227 5.55507   2 
 -12   2   5 9.53163 5.34622   1 
  12  -2  -5 6.36104 5.57095   3 
 -12  -2   5 7.20218 4.77852   1 
 -12   2  -5 16.7410  4.7802   1 
  12   2   5 22.0064  6.5119   3 
  13   2  -5 9.57583 4.86671   3 
 -13  -2  -5 9.22149 4.53562   1 
  13  -2   5 18.7053  6.5669   3 
 -13   2   5 18.5564  6.0206   1 
  13   2   5 15.6508  6.6165   3 
 -13   2  -5 19.1557  5.1670   1 
 -13  -2   5 16.1901  5.8373   1 
  13  -2  -5 19.4716  6.4303   3 
  14   2  -5 -2.9999  4.5030   3 
 -14  -2  -5 4.05016 3.69044   1 
 -14   2   5 8.90876 5.03335   1 
  14  -2   5 -2.7305  4.8484   3 
  14   2   5 9.07354 5.46598   3 
  14  -2  -5 3.87857 4.99359   3 
 -14   2  -5 0.97980 3.62318   1 
 -14  -2   5 3.38359 5.02759   1 
   0  -3  -5 4646.46  197.11   3 
   0   3  -5 4633.15  194.06   2 
   0  -3  -5 4659.91  194.32   2 
   0  -3  -5 4640.53  183.40   1 
   0  -3   5 4601.55  196.44   3 
   0   3  -5 4504.76  183.58   1 
   1   3  -5 781.186  34.412   2 
  -1  -3  -5 782.654  34.511   2 
  -1   3   5 784.601  32.471   1 
   1   3  -5 774.826  32.610   1 
   1  -3   5 786.428  34.246   3 
  -1  -3  -5 786.995  35.031   3 
  -1  -3  -5 774.381  31.996   1 
   1  -3  -5 793.545  34.865   2 
   1  -3  -5 758.343  35.528   3 
  -1  -3   5 814.170  34.657   3 
  -1   3  -5 801.863  32.857   1 
  -1   3  -5 805.398  34.388   2 
  -2  -3  -5 309.670  15.111   2 
   2   3  -5 317.688  15.311   2 
   2  -3   5 281.886  14.740   3 
  -2  -3  -5 330.349  15.555   3 
  -2   3   5 279.450  14.163   1 
  -2  -3  -5 335.405  13.536   1 
   2   3  -5 325.421  14.530   1 
   2  -3  -5 276.181  13.656   2 
  -2   3  -5 284.462  12.771   1 
  -2   3  -5 280.235  12.925   2 
  -2  -3   5 326.606  13.604   3 
   2  -3  -5 256.297  14.191   3 
   3   3  -5 44.1840  4.6180   1 
   3  -3   5 61.6906  4.9335   3 
  -3   3   5 60.5511  4.7672   1 
  -3  -3  -5 60.6567  5.1925   3 
  -3  -3  -5 58.8076  4.9134   2 
  -3  -3  -5 54.8592  3.7568   1 
   3   3  -5 44.3246  4.6362   2 
   3  -3  -5 63.1960  5.3770   3 
   3  -3  -5 66.4942  4.9534   2 
  -3  -3   5 57.5708  4.8470   3 
  -3   3  -5 61.8532  3.6460   2 
  -3   3  -5 62.8952  4.5268   1 
  -4  -3  -5 1199.51   54.02   3 
   4   3  -5 1238.78   53.50   2 
   4  -3   5 1187.60   53.79   3 
   4   3  -5 1215.99   50.42   1 
  -4   3   5 1187.97   50.28   1 
  -4  -3  -5 1223.72   49.09   1 
   4  -3  -5 1175.58   53.35   3 
   4  -3  -5 1135.29   51.66   2 
   4   3   5 1223.99   52.63   2 
  -4   3  -5 1204.25   48.80   1 
  -4  -3   5 1231.93   52.75   3 
  -5   3   5 139.783   9.329   1 
   5   3  -5 165.993   9.709   1 
   5  -3   5 169.496  10.500   3 
  -5  -3  -5 175.001  10.468   3 
   5   3  -5 181.953  10.371   2 
   5  -3   5 162.016   7.971   2 
  -5  -3  -5 177.276   8.436   1 
   5   3   5 164.785   9.773   2 
  -5   3  -5 157.519   8.362   1 
   5  -3  -5 145.575   9.880   3 
  -5  -3   5 188.058   9.923   3 
   5  -3  -5 150.736   8.969   2 
   6  -3   5 95.4035  7.8491   3 
   6   3  -5 93.4361  7.0189   1 
   6   3  -5 94.1669  7.4163   2 
  -6   3   5 102.265   7.334   1 
  -6  -3  -5 82.5764  5.6314   1 
  -6  -3  -5 96.0865  7.7223   3 
   6  -3   5 100.742   5.277   2 
  -6   3  -5 105.298   6.246   1 
  -6  -3   5 86.9839  7.0380   3 
   6   3   5 85.2208  6.9491   2 
   6  -3  -5 87.1575  6.3196   2 
   6  -3  -5 112.335   8.220   3 
   7   3  -5 30.0995  5.0329   2 
  -7  -3  -5 27.1724  3.3493   1 
  -7   3   5 20.7246  4.3554   1 
  -7  -3  -5 32.1366  5.2414   3 
   7  -3   5 21.8818  5.0710   3 
   7  -3   5 19.1550  2.4883   2 
   7  -3  -5 17.4199  3.5768   2 
   7  -3  -5 19.6131  4.7379   3 
  -7  -3   5 26.9809  4.7426   3 
   7   3   5 19.6558  4.1229   2 
  -7   3  -5 16.9314  3.4194   1 
   8   3  -5 19.9260  4.7800   2 
  -8   3   5 9.39164 3.99936   1 
  -8  -3  -5 12.3634  4.6883   3 
   8   3  -5 15.0499  4.6741   3 
   8  -3   5 16.2001  5.2005   3 
   8  -3  -5 13.7722  3.6611   2 
  -8   3  -5 8.80025 3.42805   1 
   8  -3  -5 10.6493  5.0698   3 
   8   3   5 12.5269  4.2461   2 
   9  -3   5 19.3980  5.8484   3 
  -9  -3  -5 28.7278  6.4045   3 
   9   3  -5 33.3015  6.1071   2 
   9   3  -5 24.2673  5.6774   3 
  -9   3   5 12.9940  4.8359   1 
   9  -3  -5 24.5635  4.5309   2 
   9  -3  -5 15.4040  5.4268   3 
   9   3   5 30.3300  5.4621   2 
  -9   3  -5 20.0596  4.2295   1 
  10  -3   5 120.255  11.512   3 
  10   3  -5 115.873  10.623   3 
 -10   3   5 112.605   9.658   1 
 -10  -3  -5 97.9459 10.4887   3 
  10   3  -5 116.501   9.823   2 
  10   3   5 117.156   9.644   2 
  10  -3  -5 112.659  11.029   3 
 -10   3  -5 105.322   8.065   1 
  11  -3   5 36.8362  7.8144   3 
 -11   3   5 37.5996  6.8953   1 
  11   3  -5 37.2497  7.0141   3 
  11   3  -5 33.7822  6.8791   2 
 -11   3  -5 29.0698  5.3488   1 
  11   3   5 25.5846  6.9688   3 
  11  -3  -5 26.6493  8.6575   3 
  11   3   5 21.6156  5.7295   2 
 -12  -3  -5 57.9851  6.7872   1 
  12   3  -5 65.2541  9.1208   2 
  12  -3   5 53.1886  9.3539   3 
  12   3  -5 79.6360  9.8586   3 
 -12   3   5 75.5632  8.9134   1 
  12   3   5 46.6383  9.1541   3 
 -12   3  -5 64.1016  7.2219   1 
  12  -3  -5 63.8266  9.7777   3 
  13  -3   5 16.9275  6.7822   3 
 -13   3   5 4.71888 4.76162   1 
  13   3  -5 10.7664  5.3558   3 
 -13  -3  -5 21.1835  4.7398   1 
 -13   3  -5 7.46794 4.21533   1 
 -13  -3   5 7.82128 5.38925   1 
  13  -3  -5 9.45846 6.06824   3 
  13   3   5 9.52738 6.29876   3 
 -14  -3  -5 -1.9106  3.3390   1 
  14  -3   5 6.33541 5.80105   3 
  14   3  -5 -0.5623  4.5367   3 
 -14   3   5 4.61105 5.28789   1 
 -14  -3   5 6.62894 5.06263   1 
  14  -3  -5 8.18800 5.47128   3 
 -14   3  -5 1.69057 3.78601   1 
  14   3   5 -4.9855  5.1432   3 
   0  -4   5 350.360  15.880   3 
   0   4  -5 323.451  15.383   1 
   0   4  -5 343.256  15.966   2 
   0   4   5 348.626  15.259   1 
   0  -4  -5 340.954  16.814   3 
   0  -4  -5 332.368  16.262   2 
   1  -4   5 135.473   8.581   3 
  -1  -4  -5 185.536   9.783   3 
  -1  -4  -5 171.940   8.298   1 
   1   4  -5 179.555   9.245   2 
  -1  -4  -5 175.729   9.208   2 
   1   4  -5 177.439   8.948   1 
  -1   4   5 141.310   8.555   1 
  -1   4  -5 141.070   7.678   2 
  -1   4  -5 136.832   7.837   1 
   1  -4  -5 135.003   8.660   3 
  -1  -4   5 176.554   8.061   3 
   1  -4  -5 141.537   8.215   2 
  -2   4   5 831.186  35.405   1 
   2   4  -5 855.232  35.625   1 
  -2  -4  -5 829.740  34.697   1 
   2  -4   5 850.949  37.541   3 
  -2  -4  -5 848.164  38.182   3 
  -2  -4  -5 846.259  37.481   2 
   2   4  -5 833.786  37.430   2 
  -2   4  -5 860.896  35.378   1 
  -2  -4   5 859.746  37.551   3 
  -2   4  -5 852.155  36.461   2 
   2  -4  -5 822.727  38.361   3 
   2  -4  -5 848.591  37.208   2 
   3   4  -5 1282.80   53.90   2 
  -3  -4  -5 1246.06   54.70   3 
   3   4  -5 1247.35   50.99   1 
  -3   4   5 1180.19   50.71   1 
  -3  -4  -5 1245.94   49.89   1 
   3  -4   5 1152.64   54.02   3 
   3  -4  -5 1175.06   52.36   2 
   3   4   5 1310.74   53.63   2 
   3  -4  -5 1164.29   53.99   3 
  -3   4  -5 1197.71   49.75   1 
  -3  -4   5 1247.56   53.31   3 
  -3   4  -5 1193.30   51.40   2 
   4  -4   5 511.473  22.047   2 
   4  -4   5 503.119  24.633   3 
  -4  -4  -5 508.501  24.924   3 
   4   4  -5 526.824  23.276   1 
   4   4  -5 511.017  24.488   2 
  -4  -4  -5 530.188  22.094   1 
  -4   4   5 512.699  23.198   1 
   4  -4  -5 476.036  22.876   2 
  -4   4  -5 507.892  22.048   1 
   4   4   5 519.705  24.197   2 
  -4  -4   5 519.166  23.756   3 
   4  -4  -5 504.467  24.483   3 
   5  -4   5 165.727   8.197   2 
  -5  -4  -5 206.027   9.435   1 
   5  -4   5 162.094  11.065   3 
   5   4  -5 230.518  11.644   2 
  -5   4   5 165.007  10.367   1 
  -5  -4  -5 207.370  11.639   3 
   5   4  -5 198.346  10.600   1 
  -5  -4   5 208.342  11.110   3 
   5  -4  -5 175.634  11.547   3 
   5  -4  -5 181.828  10.100   2 
   5   4   5 236.095  12.009   2 
  -5   4  -5 168.507   9.797   1 
   6   4  -5 156.987   9.959   1 
   6  -4   5 167.676  10.911   3 
   6  -4   5 175.770   7.740   2 
   6   4  -5 162.851  10.713   2 
  -6  -4  -5 146.595  10.716   3 
  -6  -4  -5 170.722   8.943   1 
  -6   4   5 173.842  10.291   1 
  -6   4  -5 172.190   9.374   1 
   6   4   5 152.762  10.603   2 
  -6  -4   5 159.159  10.793   3 
   6  -4  -5 179.476  11.373   3 
   6  -4  -5 183.255   9.791   2 
  -7   4   5 97.4156  7.9258   1 
  -7  -4  -5 109.727   8.777   3 
  -7  -4  -5 100.651   6.579   1 
   7  -4   5 100.435   8.966   3 
   7   4  -5 115.668   8.654   2 
   7   4   5 92.7384  7.8307   2 
   7  -4  -5 99.6625  8.6701   3 
   7  -4  -5 100.867   6.926   2 
  -7   4  -5 108.811   7.180   1 
  -7  -4   5 101.554   8.126   3 
  -8   4   5 22.3898  4.9642   1 
   8   4  -5 19.4267  5.0262   2 
   8  -4   5 18.2801  5.5276   3 
  -8  -4  -5 28.0218  5.7816   3 
   8  -4  -5 11.1842  5.0987   3 
  -8  -4   5 22.4324  5.1661   3 
  -8   4  -5 18.5751  4.1326   1 
   8   4   5 26.4262  5.0273   2 
   8  -4  -5 18.8563  3.8597   2 
   9   4  -5 12.3391  4.8818   2 
  -9   4   5 12.7587  4.6135   1 
   9  -4   5 18.6474  5.6968   3 
  -9  -4  -5 15.4633  5.2529   3 
   9  -4  -5 11.9568  5.3453   3 
  -9   4  -5 14.8030  4.1729   1 
   9   4   5 9.28454 4.04969   2 
 -10   4   5 11.5496  4.9272   1 
  10  -4   5 7.22695 5.04252   3 
 -10  -4  -5 4.80631 4.88404   3 
  10   4  -5 3.88460 4.67692   2 
  10   4  -5 16.2886  5.4040   3 
  10  -4  -5 1.70626 5.07101   3 
 -10   4  -5 11.3232  4.1239   1 
  10   4   5 9.73205 4.62751   2 
 -11   4   5 7.74509 4.95417   1 
  11   4  -5 4.29068 4.34560   3 
  11   4  -5 10.3107  5.3721   2 
  11  -4   5 6.68762 5.55913   3 
 -11  -4  -5 5.65290 5.41822   3 
 -11   4  -5 4.10119 3.96209   1 
  11   4   5 6.20661 4.78662   2 
  11  -4  -5 1.57884 4.93932   3 
  12   4  -5 21.4827  5.9626   3 
 -12   4   5 9.31992 5.58719   1 
  12  -4   5 6.02963 5.78600   3 
  12   4  -5 11.4825  5.8724   2 
 -12   4  -5 14.8747  5.1520   1 
  12   4   5 5.99793 5.06460   2 
  12   4   5 8.50038 5.89965   3 
  12  -4  -5 18.2310  6.5374   3 
  13   4  -5 18.6753  5.7852   3 
  13   4  -5 14.8801  6.2886   2 
  13  -4   5 15.5100  7.1696   3 
 -13  -4  -5 17.7661  4.7877   1 
 -13   4   5 23.4717  6.7267   1 
  13   4   5 32.4527  7.8811   3 
  13  -4  -5 21.9165  6.6537   3 
 -13   4  -5 15.7997  5.3016   1 
 -14  -4  -5 -1.8780  3.3695   1 
  14  -4   5 10.3085  6.1399   3 
  14   4  -5 1.53450 4.47730   3 
 -14   4   5 2.60955 4.97034   1 
 -14  -4   5 9.55247 5.19202   1 
 -14   4  -5 3.46727 3.63515   1 
  14  -4  -5 10.2348  5.6486   3 
  14   4   5 1.72519 5.92653   3 
   0   5  -5 1509.33   64.63   2 
   0  -5   5 1486.43   65.39   3 
   0  -5  -5 1451.60   64.85   2 
   0   5  -5 1527.46   61.66   1 
   0   5   5 1548.37   61.44   1 
   0  -5  -5 1504.88   66.37   3 
   1   5  -5 1846.61   73.65   1 
   1  -5   5 1874.90   78.35   3 
  -1  -5  -5 1778.32   78.98   3 
  -1   5   5 1864.49   73.52   1 
  -1  -5  -5 1737.38   77.57   2 
   1   5  -5 1745.21   77.37   2 
  -1  -5  -5 1786.73   73.08   1 
  -1  -5   5 1814.56   79.68   3 
   1  -5  -5 1841.94   78.96   2 
  -1   5  -5 1884.04   78.47   2 
   1  -5  -5 1850.85   80.82   3 
  -1   5  -5 1826.33   74.95   1 
  -2  -5  -5 448.914  21.587   3 
   2   5  -5 413.181  19.852   1 
   2  -5   5 453.125  20.911   3 
  -2  -5  -5 414.835  19.142   1 
  -2   5   5 447.934  19.912   1 
   2   5  -5 451.611  21.022   2 
  -2  -5  -5 444.022  20.993   2 
  -2   5  -5 466.559  20.136   2 
  -2   5  -5 460.173  20.198   1 
   2  -5  -5 455.084  22.182   3 
   2  -5  -5 447.171  20.899   2 
  -2  -5   5 435.469  21.096   3 
   3   5  -5 507.535  24.840   2 
   3   5  -5 492.627  23.498   1 
  -3  -5  -5 525.243  22.697   1 
  -3   5   5 553.477  23.636   1 
   3  -5   5 543.687  24.978   3 
  -3  -5  -5 530.257  25.380   3 
  -3   5  -5 551.214  23.294   2 
  -3   5  -5 556.719  23.729   1 
  -3  -5   5 526.694  25.039   3 
   3  -5  -5 529.241  25.971   3 
   3  -5  -5 542.852  24.448   2 
   3   5   5 521.912  25.581   2 
   4  -5   5 200.950  11.302   3 
  -4  -5  -5 176.197   9.407   1 
   4   5  -5 179.163  10.518   1 
  -4   5   5 199.611  10.635   1 
  -4  -5  -5 183.049  11.301   3 
   4   5  -5 179.482  11.055   2 
   4   5   5 172.415  11.186   2 
  -4   5  -5 196.287  10.246   1 
   4  -5  -5 210.983  10.245   2 
   4  -5  -5 218.506  12.011   3 
  -4  -5   5 167.539  10.612   3 
   5  -5   5 64.3912  6.4383   3 
  -5   5   5 69.2347  5.9190   1 
   5   5  -5 49.0972  5.8261   2 
  -5  -5  -5 51.9001  4.4977   1 
  -5  -5  -5 53.7776  6.1116   3 
   5   5  -5 69.1709  6.1533   1 
  -5  -5   5 56.2124  5.6737   3 
   5  -5  -5 67.9510  6.6590   3 
   5  -5  -5 68.9095  5.1542   2 
  -5   5  -5 72.1530  5.6070   1 
   5   5   5 57.3201  6.1607   2 
   6   5  -5 39.9341  5.0568   1 
  -6   5   5 42.6417  5.3750   1 
  -6  -5  -5 32.9359  5.5274   3 
   6  -5   5 44.7843  6.2399   3 
  -6  -5  -5 39.2649  4.0203   1 
   6   5  -5 39.4782  5.6872   2 
  -6   5  -5 36.8496  4.4418   1 
  -6  -5   5 36.7940  5.1156   3 
   6  -5  -5 44.3274  6.0684   3 
   6   5   5 43.1680  5.7081   2 
   6  -5  -5 41.1400  4.1475   2 
  -7   5   5 17.3229  5.6894   1 
  -7  -5  -5 19.7190  5.1365   3 
   7  -5   5 19.7285  5.0786   3 
  -7  -5  -5 26.4844  3.4696   1 
   7   5  -5 22.2862  4.7604   2 
  -7  -5   5 27.6658  5.3063   3 
   7  -5  -5 25.5306  3.9239   2 
   7  -5  -5 22.9872  5.5367   3 
   7   5   5 26.4200  5.1205   2 
  -7   5  -5 21.1654  4.0175   1 
   8  -5   5 52.9870  7.6192   3 
  -8  -5  -5 59.5731  7.5666   3 
  -8   5   5 60.0114  6.9262   1 
   8   5  -5 58.3920  7.4804   2 
  -8  -5   5 45.0011  6.5192   3 
   8   5   5 50.1735  6.5466   2 
   8  -5  -5 57.2862  7.7807   3 
  -8   5  -5 45.5224  5.3553   1 
  -9   5   5 42.2283  6.6211   1 
   9   5  -5 51.2485  7.3286   2 
  -9  -5  -5 52.8291  7.6654   3 
   9  -5   5 44.4165  7.5965   3 
  -9  -5   5 59.5043  7.5896   3 
   9  -5  -5 53.6880  8.0471   3 
   9   5   5 56.2934  7.2318   2 
  -9   5  -5 35.0153  5.2967   1 
 -10   5   5 127.413  10.411   1 
  10  -5   5 77.3883 10.2121   3 
 -10  -5  -5 103.622  10.734   3 
  10   5  -5 91.5075  9.8911   2 
 -10   5  -5 91.2663  8.1627   1 
  10   5   5 113.448  10.290   2 
  10  -5  -5 98.6280 10.8219   3 
  11  -5   5 21.5369  6.6295   3 
 -11  -5  -5 17.4360  6.3595   3 
  11   5  -5 25.8395  6.0006   3 
  11   5  -5 25.1947  6.5151   2 
 -11   5   5 20.6675  5.9658   1 
 -11   5  -5 29.1618  5.7648   1 
  11  -5  -5 25.5012  7.0940   3 
  11   5   5 37.0192  7.1090   2 
  12  -5   5 8.03895 6.38033   3 
 -12   5   5 16.4816  6.1453   1 
  12   5  -5 12.4079  5.9621   2 
  12   5  -5 6.49004 5.16894   3 
 -12  -5  -5 11.8070  6.7329   3 
  12   5   5 5.97099 5.37489   2 
  12  -5  -5 16.1994  6.5664   3 
 -12   5  -5 11.1449  4.7183   1 
  13   5  -5 -0.0628  5.6339   2 
  13   5  -5 5.82671 4.24070   3 
  13  -5   5 2.99485 6.21370   3 
 -13   5   5 1.45226 4.28780   1 
  13   5   5 12.9681  6.3255   3 
  13  -5  -5 8.36269 5.96156   3 
 -13   5  -5 2.48073 3.81752   1 
  14  -5   5 25.3189  7.5687   3 
 -14  -5  -5 6.02686 3.88236   1 
  14   5  -5 6.50589 5.04552   3 
 -14   5   5 8.88437 5.90275   1 
  14   5   5 2.87244 5.43016   3 
 -14   5  -5 15.9941  4.5309   1 
  14  -5  -5 15.1728  6.5543   3 
   0  -6  -5 12.3057  2.9982   2 
   0   6   5 20.5926  3.1348   1 
   0   6  -5 7.81337 2.92333   1 
   0   6  -5 17.1871  2.7831   2 
   0  -6   5 10.1359  2.8585   3 
   0  -6  -5 12.7269  3.6107   3 
   1   6  -5 492.456  22.703   1 
  -1  -6  -5 483.538  23.658   2 
  -1   6   5 540.372  22.724   1 
   1  -6   5 546.551  23.975   3 
  -1  -6  -5 466.899  24.365   3 
   1   6  -5 499.101  23.550   2 
   1  -6  -5 550.307  23.744   2 
   1  -6  -5 530.096  24.935   3 
  -1   6  -5 501.171  22.749   1 
  -1   6  -5 534.149  23.115   2 
  -1  -6   5 473.323  23.682   3 
   1   6   5 474.833  22.252   1 
   2   6  -5 75.7957  6.4842   2 
   2   6  -5 83.2445  6.2643   1 
   2  -6   5 100.069   6.703   3 
  -2  -6  -5 81.0345  5.8264   1 
  -2  -6  -5 91.1240  7.2082   3 
  -2   6   5 100.278   6.655   1 
  -2   6  -5 86.3700  6.4917   1 
   2   6   5 93.9742  7.1615   2 
   2  -6  -5 102.665   7.652   3 
  -2  -6   5 91.7790  6.5326   3 
   2  -6  -5 95.9079  6.2661   2 
  -2   6  -5 98.7327  5.5988   2 
   3  -6   5 173.407   9.932   3 
   3   6  -5 159.146  10.007   2 
  -3  -6  -5 145.914   8.569   1 
   3   6  -5 169.629   9.710   1 
  -3  -6  -5 163.168  10.358   3 
  -3   6   5 150.326   9.362   1 
  -3   6  -5 177.377   8.211   2 
   3  -6  -5 185.650  11.122   3 
   3   6   5 157.499  10.300   2 
   3  -6  -5 181.871   9.504   2 
  -3  -6   5 159.468   9.915   3 
  -3   6  -5 176.348   9.789   1 
  -4   6   5 157.940   9.881   1 
   4   6  -5 164.368  10.620   2 
  -4  -6  -5 176.573   9.067   1 
   4   6  -5 180.366  10.139   1 
  -4  -6  -5 169.709  10.908   3 
   4  -6   5 155.864  10.409   3 
   4  -6  -5 173.261  11.182   3 
  -4  -6   5 183.450  10.350   3 
   4  -6  -5 172.670   9.326   2 
  -4   6  -5 173.780   9.890   1 
   4   6   5 170.648  10.831   2 
   5  -6   5 21.4209  4.8228   3 
   5   6  -5 26.0016  4.5959   1 
  -5  -6  -5 23.7161  3.4255   1 
   5   6  -5 23.8297  4.8097   2 
  -5   6   5 24.7839  4.4711   1 
  -5  -6  -5 21.9675  4.6674   3 
  -5   6  -5 22.0514  3.7906   1 
   5  -6  -5 25.4939  3.5430   2 
  -5  -6   5 22.1924  4.2735   3 
   5  -6  -5 18.6910  4.5578   3 
   5   6   5 15.9284  4.4724   2 
   6   6  -5 30.2810  5.3465   2 
   6  -6   5 20.6530  4.9632   3 
  -6  -6  -5 33.0474  3.7347   1 
  -6   6   5 19.1358  4.4399   1 
  -6  -6  -5 23.3104  5.1639   3 
   6  -6  -5 16.2656  3.0682   2 
   6   6   5 17.3431  4.3540   2 
  -6   6  -5 20.1140  3.8682   1 
   6  -6  -5 21.6220  5.0535   3 
  -6  -6   5 29.4748  4.9644   3 
  -7  -6  -5 73.5943  8.0816   3 
   7   6  -5 61.4125  7.6093   2 
   7  -6   5 80.4053  8.5221   3 
  -7   6   5 87.2308  7.9976   1 
   7   6   5 72.7005  7.7742   2 
  -7  -6   5 68.7136  7.4029   3 
  -7   6  -5 84.4264  6.8361   1 
   7  -6  -5 82.6836  8.7023   3 
  -8   6   5 116.917   9.677   1 
   8   6  -5 140.926  10.820   2 
  -8  -6  -5 112.591  10.561   3 
   8  -6   5 122.427  10.899   3 
  -8  -6   5 134.631  10.558   3 
   8  -6  -5 146.050  11.756   3 
  -8   6  -5 122.724   8.963   1 
   8   6   5 121.373  10.029   2 
   9   6  -5 4.56754 4.44220   2 
  -9   6   5 4.05728 4.22473   1 
  -9  -6  -5 -2.3409  4.2958   3 
   9  -6   5 6.40047 5.38012   3 
   9   6   5 3.72988 4.23075   2 
  -9   6  -5 -0.6063  3.3102   1 
  -9  -6   5 6.43403 4.67764   3 
   9  -6  -5 -1.0858  4.5565   3 
 -10   6   5 83.6217  9.0050   1 
 -10  -6  -5 76.8218  9.8692   3 
  10   6  -5 87.9477  9.8597   2 
  10  -6   5 86.8446 10.6069   3 
  10   6   5 79.4225  9.1237   2 
 -10   6  -5 62.4428  7.2116   1 
  10  -6  -5 71.4194  9.9990   3 
 -10  -6   5 75.8838  9.0524   3 
 -11  -6  -5 13.6708  6.4042   3 
  11  -6   5 9.98480 6.93439   3 
 -11   6   5 5.60159 5.08901   1 
  11   6  -5 8.28619 5.38285   2 
  11   6   5 21.2602  6.3552   2 
  11  -6  -5 11.6664  6.1721   3 
 -11   6  -5 8.11071 4.30172   1 
  12  -6   5 11.8194  6.6332   3 
  12   6  -5 10.6268  5.3620   3 
 -12  -6  -5 13.7061  6.4305   3 
 -12   6   5 18.9887  6.4239   1 
  12   6  -5 18.0896  6.5446   2 
  12   6   5 7.74677 5.40317   2 
 -12   6  -5 7.77818 4.65631   1 
  12  -6  -5 19.2852  6.5451   3 
  13  -6   5 7.42970 5.98091   3 
 -13  -6  -5 5.31740 5.89712   3 
 -13   6   5 6.38935 5.63315   1 
  13   6  -5 6.62340 4.88872   3 
  13   6  -5 12.6166  6.0506   2 
  13  -6  -5 7.59960 6.22403   3 
  13   6   5 -3.2581  4.2592   2 
 -13   6  -5 2.51291 4.38122   1 
   0   7   5 351.910  16.320   1 
   0  -7   5 350.196  17.176   3 
   0   7  -5 343.980  16.648   2 
   0  -7  -5 322.837  16.799   2 
   0  -7  -5 333.310  17.955   3 
   0   7  -5 340.558  16.551   1 
   1  -7   5 59.7873  5.4029   3 
  -1   7   5 74.1242  5.6552   1 
  -1  -7  -5 60.0419  6.1658   3 
   1   7  -5 55.8126  5.3217   2 
   1   7  -5 45.4426  5.1406   1 
   1   7   5 44.5322  4.6577   1 
  -1  -7   5 47.6289  4.9726   3 
  -1   7  -5 71.7881  5.5991   1 
  -1   7  -5 64.5766  4.5618   2 
   1  -7  -5 52.8436  5.8698   3 
   1  -7  -5 61.7352  5.0830   2 
   1   7   5 47.1891  5.2167   2 
   2   7  -5 83.8361  6.6336   1 
   2  -7   5 78.1954  6.6550   3 
   2   7  -5 83.4568  6.7015   2 
  -2   7   5 81.2553  6.4375   1 
  -2  -7  -5 87.6866  7.2590   3 
  -2   7  -5 74.8028  5.0180   2 
   2   7   5 81.7456  6.5786   2 
   2  -7  -5 80.0008  5.7187   2 
  -2  -7   5 87.1007  6.4235   3 
   2  -7  -5 77.5460  7.1678   3 
  -2   7  -5 80.5063  6.2824   1 
  -3  -7  -5 29.8977  3.6491   1 
  -3   7   5 42.6612  4.8203   1 
   3  -7   5 38.8767  4.9547   3 
  -3  -7  -5 27.2563  4.7660   3 
   3   7  -5 27.3724  4.3540   1 
   3   7  -5 25.8965  4.4463   2 
   3  -7  -5 35.6590  3.7405   2 
  -3  -7   5 25.5410  4.1208   3 
  -3   7  -5 39.0040  4.5152   1 
   3  -7  -5 24.1110  4.9127   3 
   3   7   5 23.4953  4.2214   2 
  -3   7  -5 37.5504  2.8136   2 
  -4   7   5 4.55215 3.13581   1 
   4   7  -5 19.5790  4.1019   1 
  -4  -7  -5 12.6699  4.2008   3 
   4  -7   5 14.0703  4.1601   3 
  -4  -7  -5 15.5750  2.9369   1 
   4   7  -5 14.5153  3.8973   2 
  -4   7  -5 11.8252  3.4535   1 
   4  -7  -5 10.9689  4.0657   3 
  -4  -7   5 12.0137  3.7169   3 
   4   7   5 11.0880  3.5545   2 
   4  -7  -5 8.03873 2.52763   2 
   5   7  -5 44.5517  5.5580   1 
  -5  -7  -5 42.0066  4.4610   1 
   5  -7   5 55.3208  6.3921   3 
   5   7  -5 48.2887  6.2678   2 
  -5  -7  -5 52.0520  6.4825   3 
  -5   7   5 56.1360  5.9902   1 
   5  -7  -5 60.6515  4.6066   2 
   5  -7  -5 52.0129  6.8070   3 
   5   7   5 44.5889  5.9429   2 
  -5  -7   5 38.0104  5.4505   3 
  -5   7  -5 59.0499  5.7097   1 
  -6   7   5 67.9360  6.9135   1 
   6   7  -5 60.3281  7.3420   2 
   6  -7   5 69.2102  7.5677   3 
  -6  -7  -5 57.5041  7.3159   3 
   6  -7  -5 60.7409  4.9479   2 
   6   7   5 65.6914  7.1078   2 
  -6  -7   5 45.4710  6.2360   3 
   6  -7  -5 52.6417  7.3051   3 
  -6   7  -5 65.9587  6.1833   1 
  -7  -7  -5 170.712  12.709   3 
   7  -7   5 195.458  13.302   3 
   7   7  -5 184.809  12.840   2 
  -7   7   5 190.969  12.157   1 
   7  -7  -5 184.038  13.193   3 
   7   7   5 177.307  12.589   2 
  -7   7  -5 197.323  11.533   1 
  -7  -7   5 175.878  12.024   3 
   8  -7   5 152.519  12.634   3 
   8   7  -5 183.413  12.822   2 
  -8   7   5 185.281  12.239   1 
  -8  -7  -5 162.452  12.688   3 
   8  -7  -5 161.018  12.730   3 
  -8  -7   5 162.842  11.808   3 
   8   7   5 173.526  12.408   2 
  -8   7  -5 158.977  10.701   1 
  -9  -7  -5 71.5936  9.0639   3 
   9  -7   5 67.3322  9.2989   3 
   9   7  -5 81.1829  9.1811   2 
  -9   7   5 70.7090  8.3417   1 
   9  -7  -5 52.5169  8.8183   3 
   9   7   5 81.3413  9.2376   2 
  -9   7  -5 71.6055  7.3078   1 
  -9  -7   5 74.0433  8.7279   3 
  10  -7   5 39.7305  8.4391   3 
 -10   7   5 32.5394  6.8952   1 
 -10  -7  -5 60.3099  8.8280   3 
  10   7  -5 47.8958  8.2467   2 
 -10  -7   5 31.5763  7.1572   3 
  10   7   5 43.1569  7.5503   2 
  10  -7  -5 37.6598  7.9341   3 
 -10   7  -5 31.0002  5.7071   1 
  11  -7   5 31.8905  7.9915   3 
 -11   7   5 31.3643  6.6916   1 
  11   7  -5 21.7773  6.8297   2 
 -11  -7  -5 29.1131  7.4336   3 
  11   7   5 16.8690  5.9036   2 
 -11   7  -5 18.3344  5.2456   1 
  11  -7  -5 23.6689  7.1454   3 
 -11  -7   5 26.8545  7.0547   3 
  12   7  -5 17.3005  6.1173   2 
 -12  -7  -5 8.57776 6.23424   3 
  12  -7   5 17.4010  7.5376   3 
 -12   7   5 19.4537  6.4100   1 
  12   7  -5 31.1153  6.8572   3 
  12  -7  -5 12.2686  6.5488   3 
  12   7   5 13.9406  6.5849   2 
 -12   7  -5 12.2839  4.7725   1 
 -13  -7  -5 15.0510  6.2490   3 
 -13   7   5 18.0379  6.6175   1 
  13   7  -5 9.90519 4.60299   3 
  13   7  -5 9.85737 5.63311   2 
  13  -7   5 25.1246  8.5718   3 
 -13   7  -5 13.7024  5.1229   1 
  13   7   5 11.9014  5.8141   2 
  13  -7  -5 28.3651  7.9502   3 
   0   8  -5 8.06881 3.24133   1 
   0   8   5 12.2342  3.2029   1 
   0  -8  -5 4.87974 2.57914   2 
   0  -8   5 9.39721 3.11763   3 
   0  -8  -5 2.82457 3.22482   3 
   0   8  -5 6.15446 2.48250   2 
   1   8  -5 146.773   8.798   2 
   1  -8   5 128.134   8.727   3 
   1   8  -5 136.048   8.853   1 
  -1  -8  -5 122.449   9.478   3 
  -1   8   5 128.747   8.531   1 
  -1   8  -5 125.120   7.676   2 
  -1  -8   5 128.602   8.698   3 
   1  -8  -5 136.386   8.392   2 
   1   8   5 117.437   8.040   1 
   1  -8  -5 149.602   9.834   3 
   1   8   5 134.381   8.971   2 
  -1   8  -5 135.056   8.746   1 
   2   8  -5 8.20899 3.30885   1 
  -2   8   5 11.0911  3.3716   1 
   2   8  -5 13.7499  3.5050   2 
  -2  -8  -5 10.4436  3.7120   3 
   2  -8   5 18.0652  4.1122   3 
   2   8   5 8.25170 3.16854   2 
  -2   8  -5 15.1724  3.7773   1 
   2  -8  -5 20.3065  4.5726   3 
   2   8   5 10.7010  2.8958   1 
   2  -8  -5 16.7591  3.2083   2 
  -2  -8   5 8.12220 3.20802   3 
  -2   8  -5 15.2357  2.3780   2 
  -3   8   5 376.010  17.886   1 
   3   8  -5 341.253  17.647   1 
  -3  -8  -5 345.344  19.064   3 
  -3  -8  -5 323.411  16.568   1 
   3   8  -5 372.814  18.963   2 
   3  -8   5 354.935  18.638   3 
   3  -8  -5 327.180  16.661   2 
   3  -8  -5 367.517  19.234   3 
   3   8   5 327.670  18.234   2 
  -3  -8   5 353.008  17.913   3 
  -3   8  -5 350.070  15.787   2 
   4  -8   5 142.527   9.882   3 
   4   8  -5 140.604   9.474   1 
   4   8  -5 121.588   9.644   2 
  -4  -8  -5 137.392  10.122   3 
  -4   8   5 133.969   9.288   1 
  -4  -8   5 149.412   9.935   3 
   4  -8  -5 147.394   8.582   2 
  -4   8  -5 150.717   9.665   1 
   4   8   5 149.908  10.492   2 
   4  -8  -5 156.200  11.039   3 
  -5  -8  -5 600.914  29.914   3 
   5   8  -5 590.322  29.464   2 
   5  -8   5 584.194  29.494   3 
  -5   8   5 586.499  27.668   1 
  -5  -8   5 603.605  28.686   3 
   5  -8  -5 572.429  29.680   3 
  -5   8  -5 558.446  26.824   1
[truncated: 1,040,300 more chars]
